# Supplementary material for: (E)-1,3-Dimethyl-2,6-di­phenyl­piperidin-4-one O-(phen­oxy­carbon­yl)oxime
Source: Acta Crystallogr Sect E Struct Rep Online. 2014 May 24;70(Pt 6):o713. doi: 10.1107/S1600536814010526 (PMC4051028; doi:10.1107/S1600536814010526)
Supplement: Supplementary file 1 [file e-70-0o713-sup1.cif]

##############################################################################
#                                                                            #
# This CIF contains the data in a paper accepted for publication in          #
# Acta Crystallographica Section E. It conforms to the requirements of       #
# Notes for Authors for Acta Crystallographica Section E, and has been       #
# peer reviewed under the auspices of the IUCr Commission on Journals.       #
#                                                                            #
# Full details of the Crystallographic Information File format               #
# are given in the paper "The Crystallographic Information File (CIF):       #
# a New Standard Archive File for Crystallography" by S. R. Hall, F. H.      #
# Allen and I. D. Brown [Acta Cryst. (1991), A47, 655-685].                  #
#                                                                            #
# The current version of the core CIF dictionary is obtainable from          #
# ftp://ftp.iucr.org/pub/cif_core.dic.                                       #
#                                                                            #
# Software is freely available for graphical display of the structure(s)     #
# in this CIF. For information consult the CIF software page                 #
# http://www.iucr.org/resources/cif/software.                                #
#                                                                            #
# This file may be used for bona fide research purposes within the           #
# scientific community so long as proper attribution is given to the journal # 
# article from which it was obtained.                                        #
#                                                                            #
##############################################################################
data_I
_audit_creation_method     SHELXL-97
_database_code_depnum_ccdc_archive     'CCDC 1001814'
_chemical_name_systematic
;
(<i>E</i>)-1,3-Dimethyl-2,6-diphenylpiperidin-4-one
<i>O</i>-(phenoxycarbonyl)oxime
;
_chemical_name_common
;
;
_chemical_formula_moiety     'C26 H26 N2 O3'
_chemical_formula_sum     'C26 H26 N2 O3'
_chemical_formula_iupac     'C26 H26 N2 O3'
_chemical_formula_weight     414.49
_chemical_melting_point     ?
_symmetry_cell_setting     monoclinic
_symmetry_space_group_name_H-M     'P 21/c'
_symmetry_space_group_name_Hall     '-P 2ybc'
loop_
    _symmetry_equiv_pos_as_xyz
    'x, y, z'
    '-x, y+1/2, -z+1/2'
    '-x, -y, -z'
    'x, -y-1/2, z-1/2'
_cell_length_a     16.2004(12)
_cell_length_b     11.9587(10)
_cell_length_c     11.3601(7)
_cell_angle_alpha     90.00
_cell_angle_beta     102.547(2)
_cell_angle_gamma     90.00
_cell_volume     2148.3(3)
_cell_formula_units_Z     4
_cell_measurement_reflns_used     8834
_cell_measurement_theta_min     2.05
_cell_measurement_theta_max     31.20
_cell_measurement_temperature     293(2)
_exptl_crystal_description     block
_exptl_crystal_colour     colourless
_exptl_crystal_size_max     0.25
_exptl_crystal_size_mid     0.20
_exptl_crystal_size_min     0.20
_exptl_crystal_density_diffrn     1.282
_exptl_crystal_density_meas     ?
_exptl_crystal_density_method     'not measured'
_exptl_crystal_F_000     880
_exptl_absorpt_coefficient_mu     0.084
_exptl_absorpt_correction_type     multi-scan
_exptl_absorpt_process_details     '(SADABS; Bruker 2004)'
_exptl_absorpt_correction_T_min     0.9790
_exptl_absorpt_correction_T_max     0.9831
_exptl_special_details     ?
_diffrn_ambient_temperature     293(2)
_diffrn_radiation_type     MoK\a
_diffrn_radiation_wavelength     0.71073
_diffrn_radiation_source     'fine-focus sealed tube'
_diffrn_radiation_monochromator     graphite
_diffrn_measurement_device_type     'Bruker Kappa APEXII CCD'
_diffrn_measurement_method     '\w and \f scan'
_diffrn_detector_area_resol_mean     .
_diffrn_reflns_number     27566
_diffrn_reflns_av_R_equivalents     0.0330
_diffrn_reflns_av_sigmaI/netI     0.0349
_diffrn_reflns_theta_min     2.50
_diffrn_reflns_theta_max     30.79
_diffrn_reflns_theta_full     30.79
_diffrn_measured_fraction_theta_max     0.993
_diffrn_measured_fraction_theta_full     0.993
_diffrn_reflns_limit_h_min     -23
_diffrn_reflns_limit_h_max     21
_diffrn_reflns_limit_k_min     -17
_diffrn_reflns_limit_k_max     17
_diffrn_reflns_limit_l_min     -16
_diffrn_reflns_limit_l_max     16
_diffrn_standards_number     .
_diffrn_standards_interval_count     .
_diffrn_standards_interval_time     .
_diffrn_standards_decay_%     0
_refine_special_details
;
Refinement of <i>F</i>^2^ against ALL reflections. The weighted <i>R</i>-factor
<i>wR</i> and goodness of fit <i>S</i> are based on <i>F</i>^2^, conventional
<i>R</i>-factors <i>R</i> are based on <i>F</i>, with <i>F</i> set to zero for
negative <i>F</i>^2^. The threshold expression of <i>F</i>^2^ >
\s(<i>F</i>^2^) is used only for calculating <i>R</i>-factors(gt) <i>etc</i>.
and is not relevant to the choice of reflections for refinement.
<i>R</i>-factors based on <i>F</i>^2^ are statistically about twice as large
as those based on <i>F</i>, and <i>R</i>- factors based on ALL data will be
even larger.
;
_reflns_number_total     6686
_reflns_number_gt     3950
_reflns_threshold_expression     I>2sigma(I)
_refine_ls_structure_factor_coef     Fsqd
_refine_ls_matrix_type     full
_refine_ls_R_factor_all     0.0990
_refine_ls_R_factor_gt     0.0526
_refine_ls_wR_factor_gt     0.1499
_refine_ls_wR_factor_ref     0.1799
_refine_ls_goodness_of_fit_ref     1.010
_refine_ls_restrained_S_all     1.010
_refine_ls_number_reflns     6686
_refine_ls_number_parameters     282
_refine_ls_number_restraints     0
_refine_ls_hydrogen_treatment     constr
_refine_ls_weighting_scheme     calc
_refine_ls_weighting_details
         'calc w=1/[\s^2^(Fo^2^)+(0.0930P)^2^+0.2301P] where P=(Fo^2^+2Fc^2^)/3'
_atom_sites_solution_hydrogens     geom
_atom_sites_solution_primary     direct
_atom_sites_solution_secondary     difmap
_refine_ls_shift/su_max     0.000
_refine_ls_shift/su_mean     0.000
_refine_diff_density_max     0.334
_refine_diff_density_min     -0.345
_refine_ls_extinction_method     none
_refine_ls_extinction_coef     ?
loop_
    _atom_type_symbol
    _atom_type_description
    _atom_type_scat_dispersion_real
    _atom_type_scat_dispersion_imag
    _atom_type_scat_source
    'C' 'C' 0.0033 0.0016
                         'International Tables Vol C Tables 4.2.6.8 and 6.1.1.4'
    'H' 'H' 0.0000 0.0000
                         'International Tables Vol C Tables 4.2.6.8 and 6.1.1.4'
    'N' 'N' 0.0061 0.0033
                         'International Tables Vol C Tables 4.2.6.8 and 6.1.1.4'
    'O' 'O' 0.0106 0.0060
                         'International Tables Vol C Tables 4.2.6.8 and 6.1.1.4'
_computing_data_collection     'APEX2 (Bruker, 2004)'
_computing_cell_refinement     'APEX2/SAINT (Bruker, 2004)'
_computing_data_reduction     'SAINT/XPREP (Bruker, 2004)'
_computing_structure_solution     '<i>SHELXS97</i> (Sheldrick, 2008)'
_computing_structure_refinement     '<i>SHELXL97</i> (Sheldrick, 2008)'
_computing_molecular_graphics     '<i>ORTEP-3 for Windows</i> (Farrugia, 2012)'
_computing_publication_material
              '<i>SHELXL97</i> (Sheldrick, 2008) and <i>PLATON</i> (Spek, 2009)'
loop_
    _atom_site_type_symbol
    _atom_site_label
    _atom_site_fract_x
    _atom_site_fract_y
    _atom_site_fract_z
    _atom_site_U_iso_or_equiv
    _atom_site_adp_type
    _atom_site_calc_flag
    _atom_site_refinement_flags
    _atom_site_occupancy
    _atom_site_symmetry_multiplicity
    _atom_site_disorder_assembly
    _atom_site_disorder_group
    C C2 0.16989(9) 0.35382(12) 0.83490(12) 0.0379(3) Uani d . 1 1 . .
    H H2 0.1382 0.2997 0.8726 0.045 Uiso calc R 1 1 . .
    C C3 0.26100(11) 0.31168(15) 0.85152(13) 0.0467(4) Uani d . 1 1 . .
    H H3A 0.2608 0.2355 0.8220 0.056 Uiso calc R 1 1 . .
    H H3B 0.2915 0.3579 0.8051 0.056 Uiso calc R 1 1 . .
    C C4 0.30428(9) 0.31542(13) 0.98144(13) 0.0393(3) Uani d . 1 1 . .
    C C5 0.30006(9) 0.42707(12) 1.03942(13) 0.0389(3) Uani d . 1 1 . .
    H H5 0.3253 0.4815 0.9933 0.047 Uiso calc R 1 1 . .
    C C6 0.20588(9) 0.45817(12) 1.02319(12) 0.0368(3) Uani d . 1 1 . .
    H H6 0.1778 0.3995 1.0603 0.044 Uiso calc R 1 1 . .
    C C7 0.19662(9) 0.56761(13) 1.08548(12) 0.0382(3) Uani d . 1 1 . .
    C C8 0.15971(11) 0.57068(15) 1.18468(14) 0.0505(4) Uani d . 1 1 . .
    H H8 0.1385 0.5053 1.2112 0.061 Uiso calc R 1 1 . .
    C C9 0.15411(12) 0.67029(18) 1.24476(15) 0.0590(5) Uani d . 1 1 . .
    H H9 0.1293 0.6711 1.3113 0.071 Uiso calc R 1 1 . .
    C C10 0.18471(12) 0.76735(16) 1.20726(15) 0.0565(5) Uani d . 1 1 . .
    H H10 0.1806 0.8340 1.2477 0.068 Uiso calc R 1 1 . .
    C C11 0.22174(12) 0.76556(15) 1.10914(16) 0.0529(4) Uani d . 1 1 . .
    H H11 0.2430 0.8312 1.0833 0.064 Uiso calc R 1 1 . .
    C C12 0.22743(11) 0.66632(14) 1.04893(14) 0.0455(4) Uani d . 1 1 . .
    H H12 0.2525 0.6661 0.9826 0.055 Uiso calc R 1 1 . .
    C C13 0.12923(10) 0.35957(13) 0.70176(12) 0.0399(3) Uani d . 1 1 . .
    C C14 0.16171(12) 0.42803(15) 0.62530(14) 0.0509(4) Uani d . 1 1 . .
    H H14 0.2105 0.4692 0.6550 0.061 Uiso calc R 1 1 . .
    C C15 0.12225(15) 0.43587(17) 0.50478(15) 0.0654(6) Uani d . 1 1 . .
    H H15 0.1445 0.4822 0.4537 0.078 Uiso calc R 1 1 . .
    C C16 0.05001(15) 0.37504(19) 0.46032(16) 0.0700(6) Uani d . 1 1 . .
    H H16 0.0228 0.3817 0.3796 0.084 Uiso calc R 1 1 . .
    C C17 0.01834(14) 0.30530(19) 0.53423(18) 0.0689(6) Uani d . 1 1 . .
    H H17 -0.0298 0.2630 0.5038 0.083 Uiso calc R 1 1 . .
    C C18 0.05790(12) 0.29753(16) 0.65455(16) 0.0545(4) Uani d . 1 1 . .
    H H18 0.0361 0.2496 0.7047 0.065 Uiso calc R 1 1 . .
    C C19 0.34923(12) 0.43356(15) 1.16909(15) 0.0546(4) Uani d . 1 1 . .
    H H19A 0.3214 0.3891 1.2193 0.082 Uiso calc R 1 1 . .
    H H19B 0.3519 0.5099 1.1958 0.082 Uiso calc R 1 1 . .
    H H19C 0.4055 0.4058 1.1743 0.082 Uiso calc R 1 1 . .
    C C20 0.37323(10) 0.05039(13) 1.04333(14) 0.0445(4) Uani d . 1 1 . .
    C C21 0.41582(10) -0.13514(13) 1.00076(14) 0.0446(4) Uani d . 1 1 . .
    C C22 0.39797(12) -0.21341(15) 0.91128(15) 0.0534(4) Uani d . 1 1 . .
    H H22 0.3654 -0.1951 0.8358 0.064 Uiso calc R 1 1 . .
    C C23 0.42925(14) -0.32043(16) 0.93527(19) 0.0640(5) Uani d . 1 1 . .
    H H23 0.4181 -0.3746 0.8752 0.077 Uiso calc R 1 1 . .
    C C24 0.47672(13) -0.34739(16) 1.04712(19) 0.0619(5) Uani d . 1 1 . .
    H H24 0.4969 -0.4199 1.0630 0.074 Uiso calc R 1 1 . .
    C C25 0.49410(13) -0.26815(16) 1.13426(18) 0.0622(5) Uani d . 1 1 . .
    H H25 0.5262 -0.2866 1.2100 0.075 Uiso calc R 1 1 . .
    C C26 0.46459(12) -0.16009(15) 1.11162(16) 0.0587(5) Uani d . 1 1 . .
    H H26 0.4777 -0.1053 1.1708 0.070 Uiso calc R 1 1 . .
    C C27 0.07667(10) 0.49575(17) 0.87840(15) 0.0533(4) Uani d . 1 1 . .
    H H27A 0.0505 0.4981 0.7941 0.080 Uiso calc R 1 1 . .
    H H27B 0.0732 0.5682 0.9134 0.080 Uiso calc R 1 1 . .
    H H27C 0.0480 0.4420 0.9180 0.080 Uiso calc R 1 1 . .
    N N1 0.16563(7) 0.46358(10) 0.89327(10) 0.0357(3) Uani d . 1 1 . .
    N N2 0.34143(8) 0.23699(11) 1.04748(11) 0.0438(3) Uani d . 1 1 . .
    O O1 0.34161(8) 0.13746(10) 0.97534(9) 0.0528(3) Uani d . 1 1 . .
    O O2 0.38576(11) 0.04349(12) 1.14880(12) 0.0795(5) Uani d . 1 1 . .
    O O3 0.38400(9) -0.02830(10) 0.96515(10) 0.0643(4) Uani d . 1 1 . .
loop_
    _atom_site_aniso_label
    _atom_site_aniso_U_11
    _atom_site_aniso_U_22
    _atom_site_aniso_U_33
    _atom_site_aniso_U_12
    _atom_site_aniso_U_13
    _atom_site_aniso_U_23
    C2 0.0455(8) 0.0346(7) 0.0319(6) 0.0009(6) 0.0048(6) 0.0017(5)
    C3 0.0558(10) 0.0460(9) 0.0356(7) 0.0169(7) 0.0042(6) 0.0000(6)
    C4 0.0394(7) 0.0390(8) 0.0379(7) 0.0063(6) 0.0054(6) 0.0017(6)
    C5 0.0430(8) 0.0345(7) 0.0369(7) 0.0018(6) 0.0035(6) 0.0030(6)
    C6 0.0432(8) 0.0374(8) 0.0297(6) 0.0003(6) 0.0077(5) 0.0022(5)
    C7 0.0403(8) 0.0421(8) 0.0315(6) 0.0047(6) 0.0061(5) -0.0001(6)
    C8 0.0569(10) 0.0568(11) 0.0406(8) -0.0011(8) 0.0171(7) -0.0023(7)
    C9 0.0672(12) 0.0733(13) 0.0403(8) 0.0103(10) 0.0200(8) -0.0092(8)
    C10 0.0633(11) 0.0537(11) 0.0486(9) 0.0150(9) 0.0039(8) -0.0141(8)
    C11 0.0594(10) 0.0407(9) 0.0575(10) 0.0038(8) 0.0101(8) -0.0021(7)
    C12 0.0530(9) 0.0439(9) 0.0417(8) 0.0065(7) 0.0147(7) 0.0011(7)
    C13 0.0472(8) 0.0369(8) 0.0330(6) 0.0077(6) 0.0033(6) -0.0026(6)
    C14 0.0631(11) 0.0490(10) 0.0403(8) 0.0061(8) 0.0106(7) 0.0045(7)
    C15 0.0961(16) 0.0622(12) 0.0386(8) 0.0197(11) 0.0164(9) 0.0081(8)
    C16 0.0919(15) 0.0724(14) 0.0355(8) 0.0366(12) -0.0086(9) -0.0114(9)
    C17 0.0645(12) 0.0750(14) 0.0556(11) 0.0092(10) -0.0126(9) -0.0179(10)
    C18 0.0552(10) 0.0560(11) 0.0483(9) -0.0004(8) 0.0024(7) -0.0042(8)
    C19 0.0599(10) 0.0488(10) 0.0455(8) 0.0038(8) -0.0094(7) -0.0011(7)
    C20 0.0463(9) 0.0403(8) 0.0439(8) 0.0077(7) 0.0033(6) 0.0008(6)
    C21 0.0487(9) 0.0367(8) 0.0461(8) 0.0044(7) 0.0051(7) 0.0002(7)
    C22 0.0631(11) 0.0483(10) 0.0477(9) 0.0000(8) 0.0097(8) -0.0060(8)
    C23 0.0785(13) 0.0450(10) 0.0721(12) -0.0025(9) 0.0240(10) -0.0132(9)
    C24 0.0689(12) 0.0390(9) 0.0833(14) 0.0092(9) 0.0283(10) 0.0044(9)
    C25 0.0678(12) 0.0529(11) 0.0615(11) 0.0182(9) 0.0044(9) 0.0091(9)
    C26 0.0675(11) 0.0477(10) 0.0521(9) 0.0146(8) -0.0066(8) -0.0046(8)
    C27 0.0437(9) 0.0664(12) 0.0465(9) 0.0141(8) 0.0029(7) -0.0087(8)
    N1 0.0373(6) 0.0380(6) 0.0306(5) 0.0054(5) 0.0046(4) -0.0008(5)
    N2 0.0496(7) 0.0368(7) 0.0420(7) 0.0081(6) 0.0037(5) -0.0018(5)
    O1 0.0691(8) 0.0402(6) 0.0433(6) 0.0174(6) -0.0004(5) 0.0004(5)
    O2 0.1305(14) 0.0596(9) 0.0476(7) 0.0390(9) 0.0178(8) 0.0083(6)
    O3 0.0964(10) 0.0428(7) 0.0440(6) 0.0213(7) -0.0060(6) -0.0031(5)
_geom_special_details
;
All e.s.d.'s (except the e.s.d. in the dihedral angle between two l.s. planes)
are estimated using the full covariance matrix. The cell e.s.d.'s are taken
into account individually in the estimation of e.s.d.'s in distances, angles
and torsion angles; correlations between e.s.d.'s in cell parameters are only
used when they are defined by crystal symmetry. An approximate (isotropic)
treatment of cell e.s.d.'s is used for estimating e.s.d.'s involving l.s.
planes.
;
loop_
    _geom_bond_atom_site_label_1
    _geom_bond_atom_site_label_2
    _geom_bond_site_symmetry_2
    _geom_bond_distance
    _geom_bond_publ_flag
    C2 N1 . 1.4790(18) ?
    C2 C13 . 1.5144(18) ?
    C2 C3 . 1.532(2) ?
    C2 H2 . 0.9800 ?
    C3 C4 . 1.491(2) ?
    C3 H3A . 0.9700 ?
    C3 H3B . 0.9700 ?
    C4 N2 . 1.2683(19) ?
    C4 C5 . 1.497(2) ?
    C5 C19 . 1.517(2) ?
    C5 C6 . 1.542(2) ?
    C5 H5 . 0.9800 ?
    C6 N1 . 1.4797(17) ?
    C6 C7 . 1.511(2) ?
    C6 H6 . 0.9800 ?
    C7 C12 . 1.380(2) ?
    C7 C8 . 1.386(2) ?
    C8 C9 . 1.386(3) ?
    C8 H8 . 0.9300 ?
    C9 C10 . 1.366(3) ?
    C9 H9 . 0.9300 ?
    C10 C11 . 1.376(3) ?
    C10 H10 . 0.9300 ?
    C11 C12 . 1.383(2) ?
    C11 H11 . 0.9300 ?
    C12 H12 . 0.9300 ?
    C13 C14 . 1.378(2) ?
    C13 C18 . 1.380(2) ?
    C14 C15 . 1.383(2) ?
    C14 H14 . 0.9300 ?
    C15 C16 . 1.377(3) ?
    C15 H15 . 0.9300 ?
    C16 C17 . 1.360(3) ?
    C16 H16 . 0.9300 ?
    C17 C18 . 1.381(2) ?
    C17 H17 . 0.9300 ?
    C18 H18 . 0.9300 ?
    C19 H19A . 0.9600 ?
    C19 H19B . 0.9600 ?
    C19 H19C . 0.9600 ?
    C20 O2 . 1.1738(19) ?
    C20 O1 . 1.3310(18) ?
    C20 O3 . 1.3312(19) ?
    C21 C22 . 1.366(2) ?
    C21 C26 . 1.366(2) ?
    C21 O3 . 1.4040(19) ?
    C22 C23 . 1.382(3) ?
    C22 H22 . 0.9300 ?
    C23 C24 . 1.373(3) ?
    C23 H23 . 0.9300 ?
    C24 C25 . 1.355(3) ?
    C24 H24 . 0.9300 ?
    C25 C26 . 1.382(2) ?
    C25 H25 . 0.9300 ?
    C26 H26 . 0.9300 ?
    C27 N1 . 1.4655(19) ?
    C27 H27A . 0.9600 ?
    C27 H27B . 0.9600 ?
    C27 H27C . 0.9600 ?
    N2 O1 . 1.4454(16) ?
loop_
    _geom_angle_atom_site_label_1
    _geom_angle_atom_site_label_2
    _geom_angle_atom_site_label_3
    _geom_angle_site_symmetry_1
    _geom_angle_site_symmetry_3
    _geom_angle
    _geom_angle_publ_flag
    N1 C2 C13 . . 110.79(11) ?
    N1 C2 C3 . . 111.98(12) ?
    C13 C2 C3 . . 109.65(12) ?
    N1 C2 H2 . . 108.1 ?
    C13 C2 H2 . . 108.1 ?
    C3 C2 H2 . . 108.1 ?
    C4 C3 C2 . . 110.21(12) ?
    C4 C3 H3A . . 109.6 ?
    C2 C3 H3A . . 109.6 ?
    C4 C3 H3B . . 109.6 ?
    C2 C3 H3B . . 109.6 ?
    H3A C3 H3B . . 108.1 ?
    N2 C4 C3 . . 128.62(14) ?
    N2 C4 C5 . . 117.42(13) ?
    C3 C4 C5 . . 113.94(12) ?
    C4 C5 C19 . . 114.10(12) ?
    C4 C5 C6 . . 107.53(12) ?
    C19 C5 C6 . . 113.64(13) ?
    C4 C5 H5 . . 107.1 ?
    C19 C5 H5 . . 107.1 ?
    C6 C5 H5 . . 107.1 ?
    N1 C6 C7 . . 111.23(11) ?
    N1 C6 C5 . . 109.87(11) ?
    C7 C6 C5 . . 110.45(12) ?
    N1 C6 H6 . . 108.4 ?
    C7 C6 H6 . . 108.4 ?
    C5 C6 H6 . . 108.4 ?
    C12 C7 C8 . . 118.03(14) ?
    C12 C7 C6 . . 121.39(13) ?
    C8 C7 C6 . . 120.53(14) ?
    C9 C8 C7 . . 120.60(17) ?
    C9 C8 H8 . . 119.7 ?
    C7 C8 H8 . . 119.7 ?
    C10 C9 C8 . . 120.66(16) ?
    C10 C9 H9 . . 119.7 ?
    C8 C9 H9 . . 119.7 ?
    C9 C10 C11 . . 119.40(16) ?
    C9 C10 H10 . . 120.3 ?
    C11 C10 H10 . . 120.3 ?
    C10 C11 C12 . . 120.11(17) ?
    C10 C11 H11 . . 119.9 ?
    C12 C11 H11 . . 119.9 ?
    C7 C12 C11 . . 121.19(15) ?
    C7 C12 H12 . . 119.4 ?
    C11 C12 H12 . . 119.4 ?
    C14 C13 C18 . . 118.45(14) ?
    C14 C13 C2 . . 120.91(14) ?
    C18 C13 C2 . . 120.63(14) ?
    C13 C14 C15 . . 120.44(18) ?
    C13 C14 H14 . . 119.8 ?
    C15 C14 H14 . . 119.8 ?
    C16 C15 C14 . . 120.03(19) ?
    C16 C15 H15 . . 120.0 ?
    C14 C15 H15 . . 120.0 ?
    C17 C16 C15 . . 120.12(16) ?
    C17 C16 H16 . . 119.9 ?
    C15 C16 H16 . . 119.9 ?
    C16 C17 C18 . . 119.7(2) ?
    C16 C17 H17 . . 120.1 ?
    C18 C17 H17 . . 120.1 ?
    C13 C18 C17 . . 121.20(19) ?
    C13 C18 H18 . . 119.4 ?
    C17 C18 H18 . . 119.4 ?
    C5 C19 H19A . . 109.5 ?
    C5 C19 H19B . . 109.5 ?
    H19A C19 H19B . . 109.5 ?
    C5 C19 H19C . . 109.5 ?
    H19A C19 H19C . . 109.5 ?
    H19B C19 H19C . . 109.5 ?
    O2 C20 O1 . . 127.35(15) ?
    O2 C20 O3 . . 127.78(15) ?
    O1 C20 O3 . . 104.81(13) ?
    C22 C21 C26 . . 121.53(16) ?
    C22 C21 O3 . . 113.84(14) ?
    C26 C21 O3 . . 124.53(15) ?
    C21 C22 C23 . . 118.60(17) ?
    C21 C22 H22 . . 120.7 ?
    C23 C22 H22 . . 120.7 ?
    C24 C23 C22 . . 120.51(18) ?
    C24 C23 H23 . . 119.7 ?
    C22 C23 H23 . . 119.7 ?
    C25 C24 C23 . . 119.84(18) ?
    C25 C24 H24 . . 120.1 ?
    C23 C24 H24 . . 120.1 ?
    C24 C25 C26 . . 120.61(18) ?
    C24 C25 H25 . . 119.7 ?
    C26 C25 H25 . . 119.7 ?
    C21 C26 C25 . . 118.88(17) ?
    C21 C26 H26 . . 120.6 ?
    C25 C26 H26 . . 120.6 ?
    N1 C27 H27A . . 109.5 ?
    N1 C27 H27B . . 109.5 ?
    H27A C27 H27B . . 109.5 ?
    N1 C27 H27C . . 109.5 ?
    H27A C27 H27C . . 109.5 ?
    H27B C27 H27C . . 109.5 ?
    C27 N1 C2 . . 108.77(12) ?
    C27 N1 C6 . . 109.62(11) ?
    C2 N1 C6 . . 110.79(11) ?
    C4 N2 O1 . . 109.43(11) ?
    C20 O1 N2 . . 111.29(11) ?
    C20 O3 C21 . . 122.97(13) ?
loop_
    _geom_torsion_atom_site_label_1
    _geom_torsion_atom_site_label_2
    _geom_torsion_atom_site_label_3
    _geom_torsion_atom_site_label_4
    _geom_torsion_site_symmetry_1
    _geom_torsion_site_symmetry_2
    _geom_torsion_site_symmetry_3
    _geom_torsion_site_symmetry_4
    _geom_torsion
    _geom_torsion_publ_flag
    N1 C2 C3 C4 . . . . 51.47(17) ?
    C13 C2 C3 C4 . . . . 174.87(13) ?
    C2 C3 C4 N2 . . . . 125.06(18) ?
    C2 C3 C4 C5 . . . . -53.16(18) ?
    N2 C4 C5 C19 . . . . 5.7(2) ?
    C3 C4 C5 C19 . . . . -175.91(14) ?
    N2 C4 C5 C6 . . . . -121.35(15) ?
    C3 C4 C5 C6 . . . . 57.08(16) ?
    C4 C5 C6 N1 . . . . -59.89(15) ?
    C19 C5 C6 N1 . . . . 172.82(12) ?
    C4 C5 C6 C7 . . . . 177.03(11) ?
    C19 C5 C6 C7 . . . . 49.75(17) ?
    N1 C6 C7 C12 . . . . -58.45(18) ?
    C5 C6 C7 C12 . . . . 63.83(17) ?
    N1 C6 C7 C8 . . . . 124.20(15) ?
    C5 C6 C7 C8 . . . . -113.52(15) ?
    C12 C7 C8 C9 . . . . 0.1(2) ?
    C6 C7 C8 C9 . . . . 177.50(15) ?
    C7 C8 C9 C10 . . . . 0.1(3) ?
    C8 C9 C10 C11 . . . . -0.3(3) ?
    C9 C10 C11 C12 . . . . 0.3(3) ?
    C8 C7 C12 C11 . . . . 0.0(2) ?
    C6 C7 C12 C11 . . . . -177.46(14) ?
    C10 C11 C12 C7 . . . . -0.1(3) ?
    N1 C2 C13 C14 . . . . 62.89(18) ?
    C3 C2 C13 C14 . . . . -61.21(19) ?
    N1 C2 C13 C18 . . . . -116.10(16) ?
    C3 C2 C13 C18 . . . . 119.80(17) ?
    C18 C13 C14 C15 . . . . 1.5(3) ?
    C2 C13 C14 C15 . . . . -177.54(15) ?
    C13 C14 C15 C16 . . . . 0.0(3) ?
    C14 C15 C16 C17 . . . . -1.4(3) ?
    C15 C16 C17 C18 . . . . 1.4(3) ?
    C14 C13 C18 C17 . . . . -1.5(3) ?
    C2 C13 C18 C17 . . . . 177.48(16) ?
    C16 C17 C18 C13 . . . . 0.1(3) ?
    C26 C21 C22 C23 . . . . 1.0(3) ?
    O3 C21 C22 C23 . . . . 177.45(17) ?
    C21 C22 C23 C24 . . . . 0.5(3) ?
    C22 C23 C24 C25 . . . . -0.9(3) ?
    C23 C24 C25 C26 . . . . -0.1(3) ?
    C22 C21 C26 C25 . . . . -2.1(3) ?
    O3 C21 C26 C25 . . . . -178.08(19) ?
    C24 C25 C26 C21 . . . . 1.6(3) ?
    C13 C2 N1 C27 . . . . 59.84(15) ?
    C3 C2 N1 C27 . . . . -177.40(12) ?
    C13 C2 N1 C6 . . . . -179.61(12) ?
    C3 C2 N1 C6 . . . . -56.85(15) ?
    C7 C6 N1 C27 . . . . -56.06(16) ?
    C5 C6 N1 C27 . . . . -178.67(13) ?
    C7 C6 N1 C2 . . . . -176.10(12) ?
    C5 C6 N1 C2 . . . . 61.28(15) ?
    C3 C4 N2 O1 . . . . 3.7(2) ?
    C5 C4 N2 O1 . . . . -178.11(12) ?
    O2 C20 O1 N2 . . . . 13.6(3) ?
    O3 C20 O1 N2 . . . . -169.00(13) ?
    C4 N2 O1 C20 . . . . -174.36(14) ?
    O2 C20 O3 C21 . . . . -1.9(3) ?
    O1 C20 O3 C21 . . . . -179.34(15) ?
    C22 C21 O3 C20 . . . . 160.61(16) ?
    C26 C21 O3 C20 . . . . -23.1(3) ?
loop_
    _geom_hbond_atom_site_label_D
    _geom_hbond_atom_site_label_H
    _geom_hbond_atom_site_label_A
    _geom_hbond_site_symmetry_A
    _geom_hbond_distance_DH
    _geom_hbond_distance_HA
    _geom_hbond_distance_DA
    _geom_hbond_angle_DHA
    C3 H3A O1 . 0.97 2.27 2.6881(18) 105
    C26 H26 O2 . 0.93 2.30 2.823(2) 115
_iucr_refine_instructions_details
;
TITL RAGU3 in P2(1)/c
CELL  0.71073  16.2004  11.9587  11.3601   90.000  102.547   90.000
ZERR     4.00   0.0012   0.0010   0.0007    0.000    0.002    0.000
LATT   1
SYMM  - X, 1/2 + Y, 1/2 - Z
SFAC  C    H    N    O
UNIT  104  104  8    12
MERG   2
FMAP   2
PLAN   20
OMIT 1 0 0
OMIT 1 1 0
ACTA
HTAB  C3 O1
HTAB  C26 O2
BOND $H
CONF
L.S.   15
WGHT    0.093000    0.230100
FVAR       0.16876
C2    1    0.169886    0.353819    0.834905    11.00000    0.04548    0.03460 =
         0.03186    0.00175    0.00483    0.00094
AFIX  13
H2    2    0.138220    0.299697    0.872560    11.00000   -1.20000
AFIX   0
C3    1    0.260999    0.311676    0.851520    11.00000    0.05584    0.04596 =
         0.03562    0.00005    0.00423    0.01686
AFIX  23
H3A   2    0.260819    0.235540    0.822018    11.00000   -1.20000
H3B   2    0.291461    0.357947    0.805098    11.00000   -1.20000
AFIX   0
C4    1    0.304282    0.315417    0.981438    11.00000    0.03942    0.03901 =
         0.03795    0.00175    0.00536    0.00628
C5    1    0.300056    0.427065    1.039415    11.00000    0.04296    0.03446 =
         0.03693    0.00303    0.00349    0.00178
AFIX  13
H5    2    0.325331    0.481549    0.993259    11.00000   -1.20000
AFIX   0
C6    1    0.205880    0.458168    1.023195    11.00000    0.04319    0.03744 =
         0.02967    0.00224    0.00771    0.00033
AFIX  13
H6    2    0.177801    0.399518    1.060347    11.00000   -1.20000
AFIX   0
C7    1    0.196617    0.567609    1.085481    11.00000    0.04027    0.04207 =
         0.03153   -0.00010    0.00611    0.00467
C8    1    0.159712    0.570676    1.184684    11.00000    0.05693    0.05684 =
         0.04059   -0.00226    0.01711   -0.00111
AFIX  43
H8    2    0.138519    0.505277    1.211161    11.00000   -1.20000
AFIX   0
C9    1    0.154111    0.670291    1.244756    11.00000    0.06724    0.07330 =
         0.04031   -0.00924    0.01996    0.01027
AFIX  43
H9    2    0.129272    0.671081    1.311262    11.00000   -1.20000
AFIX   0
C10   1    0.184711    0.767351    1.207264    11.00000    0.06334    0.05374 =
         0.04861   -0.01411    0.00385    0.01504
AFIX  43
H10   2    0.180556    0.834036    1.247697    11.00000   -1.20000
AFIX   0
C11   1    0.221738    0.765564    1.109139    11.00000    0.05936    0.04074 =
         0.05749   -0.00213    0.01006    0.00378
AFIX  43
H11   2    0.242971    0.831209    1.083267    11.00000   -1.20000
AFIX   0
C12   1    0.227428    0.666316    1.048930    11.00000    0.05303    0.04389 =
         0.04171    0.00105    0.01474    0.00646
AFIX  43
H12   2    0.252467    0.666078    0.982613    11.00000   -1.20000
AFIX   0
C13   1    0.129235    0.359573    0.701765    11.00000    0.04725    0.03690 =
         0.03304   -0.00258    0.00331    0.00765
C14   1    0.161706    0.428025    0.625296    11.00000    0.06313    0.04905 =
         0.04031    0.00453    0.01063    0.00605
AFIX  43
H14   2    0.210483    0.469212    0.654969    11.00000   -1.20000
AFIX   0
C15   1    0.122250    0.435866    0.504775    11.00000    0.09615    0.06221 =
         0.03858    0.00812    0.01641    0.01970
AFIX  43
H15   2    0.144498    0.482233    0.453699    11.00000   -1.20000
AFIX   0
C16   1    0.050007    0.375035    0.460325    11.00000    0.09189    0.07244 =
         0.03552   -0.01143   -0.00859    0.03660
AFIX  43
H16   2    0.022826    0.381650    0.379641    11.00000   -1.20000
AFIX   0
C17   1    0.018341    0.305296    0.534229    11.00000    0.06454    0.07504 =
         0.05555   -0.01785   -0.01262    0.00920
AFIX  43
H17   2   -0.029751    0.263020    0.503846    11.00000   -1.20000
AFIX   0
C18   1    0.057900    0.297534    0.654548    11.00000    0.05517    0.05600 =
         0.04834   -0.00422    0.00245   -0.00036
AFIX  43
H18   2    0.036071    0.249629    0.704666    11.00000   -1.20000
AFIX   0
C19   1    0.349229    0.433561    1.169089    11.00000    0.05991    0.04882 =
         0.04553   -0.00108   -0.00943    0.00376
AFIX 137
H19A  2    0.321446    0.389118    1.219277    11.00000   -1.50000
H19B  2    0.351862    0.509903    1.195777    11.00000   -1.50000
H19C  2    0.405501    0.405772    1.174284    11.00000   -1.50000
AFIX   0
C20   1    0.373232    0.050388    1.043331    11.00000    0.04633    0.04032 =
         0.04388    0.00084    0.00333    0.00767
C21   1    0.415817   -0.135142    1.000758    11.00000    0.04874    0.03674 =
         0.04607    0.00020    0.00510    0.00444
C22   1    0.397968   -0.213413    0.911282    11.00000    0.06314    0.04834 =
         0.04769   -0.00602    0.00967   -0.00003
AFIX  43
H22   2    0.365442   -0.195063    0.835793    11.00000   -1.20000
AFIX   0
C23   1    0.429249   -0.320428    0.935272    11.00000    0.07853    0.04503 =
         0.07205   -0.01321    0.02404   -0.00250
AFIX  43
H23   2    0.418066   -0.374622    0.875195    11.00000   -1.20000
AFIX   0
C24   1    0.476717   -0.347391    1.047117    11.00000    0.06885    0.03900 =
         0.08327    0.00443    0.02830    0.00917
AFIX  43
H24   2    0.496891   -0.419861    1.063028    11.00000   -1.20000
AFIX   0
C25   1    0.494098   -0.268147    1.134259    11.00000    0.06779    0.05294 =
         0.06148    0.00905    0.00436    0.01819
AFIX  43
H25   2    0.526174   -0.286626    1.209998    11.00000   -1.20000
AFIX   0
C26   1    0.464592   -0.160089    1.111619    11.00000    0.06747    0.04767 =
         0.05212   -0.00465   -0.00662    0.01461
AFIX  43
H26   2    0.477716   -0.105303    1.170839    11.00000   -1.20000
AFIX   0
C27   1    0.076666    0.495748    0.878397    11.00000    0.04370    0.06640 =
         0.04651   -0.00870    0.00286    0.01409
AFIX 137
H27A  2    0.050469    0.498119    0.794089    11.00000   -1.50000
H27B  2    0.073221    0.568217    0.913367    11.00000   -1.50000
H27C  2    0.048034    0.441978    0.917991    11.00000   -1.50000
AFIX   0
N1    3    0.165629    0.463585    0.893273    11.00000    0.03725    0.03805 =
         0.03061   -0.00085    0.00456    0.00540
N2    3    0.341430    0.236989    1.047480    11.00000    0.04957    0.03683 =
         0.04199   -0.00182    0.00365    0.00813
O1    4    0.341606    0.137464    0.975335    11.00000    0.06907    0.04021 =
         0.04326    0.00043   -0.00044    0.01741
O2    4    0.385759    0.043488    1.148801    11.00000    0.13047    0.05961 =
         0.04759    0.00834    0.01778    0.03901
O3    4    0.384002   -0.028299    0.965148    11.00000    0.09638    0.04277 =
         0.04402   -0.00314   -0.00596    0.02133
HKLF 4
REM  RAGU3 in P2(1)/c
REM R1 =  0.0526 for   3950 Fo > 4sig(Fo)  and  0.0990 for all   6686 data
REM    282 parameters refined using      0 restraints
END
WGHT      0.0623      0.4190
REM Highest difference peak  0.334,  deepest hole -0.345,  1-sigma level  0.037
Q1    1   0.4366  0.0612  1.1246  11.00000  0.05    0.33
Q2    1   0.1479  0.3581  0.7638  11.00000  0.05    0.26
Q3    1   0.1875  0.4562  0.9524  11.00000  0.05    0.24
Q4    1   0.2011  0.5195  1.0558  11.00000  0.05    0.21
Q5    1   0.3072  0.3710  1.0160  11.00000  0.05    0.21
Q6    1   0.0449  0.3057  0.5934  11.00000  0.05    0.20
Q7    1   0.2863  0.3096  0.9173  11.00000  0.05    0.20
Q8    1   0.3540  0.0163  1.1006  11.00000  0.05    0.20
Q9    1   0.1712  0.4081  0.8768  11.00000  0.05    0.19
Q10   1   0.1525  0.3826  0.6666  11.00000  0.05    0.19
Q11   1   0.3274  0.4334  1.1028  11.00000  0.05    0.18
Q12   1   0.1897  0.7538  1.1402  11.00000  0.05    0.18
Q13   1   0.1666  0.5722  1.1230  11.00000  0.05    0.18
Q14   1   0.1564  0.6308  1.2024  11.00000  0.05    0.18
Q15   1   0.4222 -0.1493  1.0647  11.00000  0.05    0.17
Q16   1   0.1002  0.3913  0.4608  11.00000  0.05    0.17
Q17   1   0.3437 -0.0518  1.0027  11.00000  0.05    0.17
Q18   1   0.1308  0.4342  0.5659  11.00000  0.05    0.16
Q19   1   0.3537  0.2462  1.1203  11.00000  0.05    0.16
Q20   1   0.3706  0.3568  1.2206  11.00000  0.05    0.16
;
data_global
_journal_date_recd_electronic     2013-12-24
_journal_date_accepted     2014-05-08
_journal_name_full     'Acta Crystallographica, Section E'
_journal_year     2014
_journal_volume     70
_journal_issue      6
_journal_page_first     o713
_journal_page_last     o713
_journal_paper_category     QO
_journal_paper_doi     10.1107/S1600536814010526
_journal_coeditor_code     SU2678
_publ_contact_author_name     'S. Aravindhan'
_publ_contact_author_address
;
Department of Physics
Presidency College
Chennai 600 005
India
;
_publ_contact_author_email     aravindhanpresidency@gmail.com
_publ_contact_author_fax     ?
_publ_contact_author_phone     '9443203669'
_publ_section_title
;
(<i>E</i>)-1,3-Dimethyl-2,6-diphenylpiperidin-4-one
<i>O</i>-(phenoxycarbonyl)oxime
;
loop_
    _publ_author_name
    _publ_author_footnote
    _publ_author_address
    'Raghuvarman, B.' .
;
Department of Physics, Presidency College, Chennai 600 005, India
;
    'Sivakumar, R.' .
;
Department Of Chemistry, Annamalai University, Annamalai Nagar 608 002, India
;
    'Gokula Krishnan, K.' .
;
Department Of Chemistry, Annamalai University, Annamalai Nagar 608 002, India
;
    'Thanikachalam, V.' .
;
Department Of Chemistry, Annamalai University, Annamalai Nagar 608 002, India
;
    'Aravindhan, S.' .
;
Department of Physics, Presidency College, Chennai 600 005, India
;
