# Supplementary material for: (E)-1,3-Dimethyl-2,6-di­phenyl­piperidin-4-one O-(phen­oxy­carbon­yl)oxime
Source: Acta Crystallogr Sect E Struct Rep Online. 2014 May 24;70(Pt 6):o713. doi: 10.1107/S1600536814010526 (PMC4051028; doi:10.1107/S1600536814010526)
Supplement: Supplementary file 2 [file e-70-0o713-Isup2.hkl]

# 
# h,k,l, Fc-squared, Fo-squared, sigma(Fo-squared) and status flag 
# 
data_I
_shelx_title ' RAGU3 in P2(1)/c' 
_shelx_refln_list_code          4 
_shelx_F_calc_maximum      184.80 
_exptl_crystal_F_000       880.00 
_reflns_d_resolution_high  0.6943 
 
loop_ 
 _symmetry_equiv_pos_as_xyz 
 'x, y, z' 
 '-x, y+1/2, -z+1/2' 
 '-x, -y, -z' 
 'x, -y-1/2, z-1/2' 
 
_cell_length_a    16.2004 
_cell_length_b    11.9587 
_cell_length_c    11.3601 
_cell_angle_alpha  90.000 
_cell_angle_beta  102.547 
_cell_angle_gamma  90.000 
 
_shelx_F_squared_multiplier     1.000 
 
loop_ 
 _refln_index_h 
 _refln_index_k 
 _refln_index_l 
 _refln_F_squared_calc 
 _refln_F_squared_meas 
 _refln_F_squared_sigma 
 _refln_observed_status 
   2   0   0     3770.79     4095.21     34.78 o 
   3   0   0     3199.47     3406.64     31.32 o 
   4   0   0     9259.44     9628.61     94.91 o 
   5   0   0     5647.22     6109.61     60.93 o 
   6   0   0     6815.11     6852.80     76.68 o 
   7   0   0      930.33      933.15     12.86 o 
   8   0   0       98.83      185.05      4.65 o 
   9   0   0     1679.01     1780.90     26.49 o 
  10   0   0      139.93      141.95      8.63 o 
  11   0   0      119.35      132.77      5.39 o 
  12   0   0       68.86       53.92      4.85 o 
  13   0   0       49.17       48.15      4.11 o 
  14   0   0       28.76       33.37      3.87 o 
  15   0   0        1.83        4.69      3.14 o 
  16   0   0       24.75       21.10      4.10 o 
  17   0   0       51.46       45.92      5.12 o 
  18   0   0        0.39       -1.12      4.55 o 
  19   0   0        3.74        1.41      4.95 o 
  20   0   0        0.03        2.14      5.58 o 
  21   0   0       31.48       17.56     10.53 o 
  22   0   0       30.15       50.91     13.34 o 
   2   1   0       22.62       21.41      0.79 o 
   3   1   0        2.33        3.86      0.34 o 
   4   1   0    34150.29    33813.37    235.71 o 
   5   1   0     3582.26     3641.92     26.18 o 
   6   1   0        2.99        3.98      0.67 o 
   7   1   0      903.18      958.09      8.68 o 
   8   1   0      240.81      289.86      4.64 o 
   9   1   0      364.79      413.93      6.30 o 
  10   1   0       21.90       24.25      2.25 o 
  11   1   0      222.57      225.61      4.94 o 
  12   1   0      235.09      257.99      5.44 o 
  13   1   0       32.79       45.75      3.38 o 
  14   1   0        9.50        8.79      2.19 o 
  15   1   0       51.00       51.76      3.26 o 
  16   1   0        2.78        1.47      2.22 o 
  17   1   0        1.64       -0.37      2.80 o 
  18   1   0       16.72        9.60      4.81 o 
  19   1   0        0.01       -3.46      3.46 o 
  20   1   0        6.06        8.43      5.01 o 
  21   1   0       20.09       23.17      7.55 o 
  22   1   0       12.75       19.60     16.15 o 
   0   2   0      352.95      346.17      4.83 o 
   1   2   0      935.32      981.81     10.64 o 
   2   2   0     1018.47     1015.65     10.08 o 
   3   2   0        2.69       10.21      0.87 o 
   4   2   0    13969.65    13794.47    107.02 o 
   5   2   0      721.52      731.57      7.05 o 
   6   2   0        8.18       19.16      1.15 o 
   7   2   0       75.79       86.76      1.97 o 
   8   2   0        3.12        5.47      1.05 o 
   9   2   0      677.47      686.99      8.04 o 
  10   2   0       69.93       68.85      3.17 o 
  11   2   0      415.18      457.42      7.34 o 
  12   2   0      126.98      132.97      4.07 o 
  13   2   0      199.90      219.43      5.68 o 
  14   2   0       11.00        6.91      2.13 o 
  15   2   0        9.18        9.28      2.39 o 
  16   2   0        2.67        7.62      2.53 o 
  17   2   0       36.51       41.76      3.58 o 
  18   2   0        7.05        5.55      3.66 o 
  19   2   0       15.12       10.58      4.12 o 
  20   2   0        0.80        2.46      5.96 o 
  21   2   0        1.30       10.36      6.70 o 
  22   2   0       10.41       15.55      8.95 o 
   1   3   0     9484.73     9052.88     99.72 o 
   2   3   0      197.62      243.09      3.79 o 
   3   3   0      234.54      213.68      3.29 o 
   4   3   0      551.79      587.85      6.95 o 
   5   3   0     2100.65     2045.23     17.37 o 
   6   3   0      276.08      207.05      3.13 o 
   7   3   0        0.14        3.57      1.13 o 
   8   3   0       56.08       58.66      2.06 o 
   9   3   0       13.73        6.56      1.62 o 
  10   3   0        7.00        5.71      1.29 o 
  11   3   0       58.99       58.14      2.33 o 
  12   3   0       45.55       48.91      2.85 o 
  13   3   0       24.18       23.84      4.71 o 
  14   3   0       61.79       65.85      3.79 o 
  15   3   0        3.27        3.74      2.56 o 
  16   3   0       44.99       43.48      3.45 o 
  17   3   0       11.39       10.24      4.46 o 
  18   3   0        2.26        0.02      3.29 o 
  19   3   0       15.98       16.81      4.35 o 
  20   3   0        0.28        0.71      5.94 o 
  21   3   0        1.45        1.58      6.46 o 
  22   3   0       16.59       12.83     11.06 o 
   0   4   0      146.00      127.50      4.34 o 
   1   4   0       12.82        6.67      1.09 o 
   2   4   0      161.14      163.93      2.98 o 
   3   4   0      437.86      394.65      6.64 o 
   4   4   0       77.08       64.81      4.68 o 
   5   4   0      972.66      977.82     10.96 o 
   6   4   0       63.65       69.43      2.41 o 
   7   4   0     1926.59     2124.91     19.95 o 
   8   4   0      121.75      115.02      2.87 o 
   9   4   0      214.85      220.61      4.12 o 
  10   4   0      243.16      272.54      4.80 o 
  11   4   0       88.65       94.15      2.99 o 
  12   4   0        2.16       -0.13      1.36 o 
  13   4   0       24.70       22.06      1.97 o 
  14   4   0        9.53       13.87      2.41 o 
  15   4   0        0.03       -2.17      2.17 o 
  16   4   0       16.16       21.31      3.18 o 
  17   4   0       47.50       50.56      4.99 o 
  18   4   0       14.33        9.49      3.90 o 
  19   4   0       13.18       15.08      4.54 o 
  20   4   0        1.17       -4.98      4.98 o 
  21   4   0        2.74        8.34      8.60 o 
  22   4   0        1.17       -7.91      9.66 o 
   1   5   0      915.98      945.01     12.98 o 
   2   5   0     1440.36     1490.47     15.50 o 
   3   5   0      985.51     1037.05     12.68 o 
   4   5   0      609.33      636.15      9.96 o 
   5   5   0       41.75       56.79      3.90 o 
   6   5   0      173.98      234.04      4.89 o 
   7   5   0        7.20        9.99      1.30 o 
   8   5   0      102.31       98.05      2.81 o 
   9   5   0      100.92      103.17      3.00 o 
  10   5   0        4.30        0.93      1.38 o 
  11   5   0       17.93       22.95      2.97 o 
  12   5   0       71.95       63.34      3.78 o 
  13   5   0        3.94        3.84      1.70 o 
  14   5   0       20.94       23.87      2.84 o 
  15   5   0      104.36      108.42      4.66 o 
  16   5   0       23.46       27.84      3.29 o 
  17   5   0        4.22        4.51      3.63 o 
  18   5   0        3.44        1.41      4.26 o 
  19   5   0        0.42       -2.08      3.94 o 
  20   5   0       16.23       20.66      7.32 o 
  21   5   0        2.01       -0.27      6.69 o 
   0   6   0      430.27      435.37     14.92 o 
   1   6   0       48.36       48.44      2.62 o 
   2   6   0      555.35      578.02      8.47 o 
   3   6   0        0.27       -0.45      1.35 o 
   4   6   0       80.71       81.31      4.00 o 
   5   6   0       28.87       23.28      2.27 o 
   6   6   0      692.71      755.16     12.16 o 
   7   6   0      242.83      242.46      5.23 o 
   8   6   0       13.85       18.64      1.82 o 
   9   6   0        1.23       -0.63      1.60 o 
  10   6   0      112.66      108.76      4.02 o 
  11   6   0        0.02       -1.44      1.44 o 
  12   6   0        0.28        0.04      1.57 o 
  13   6   0      100.27       95.29      3.57 o 
  14   6   0        8.82       -1.78      2.21 o 
  15   6   0        2.32        0.85      2.48 o 
  16   6   0        0.31        5.29      4.66 o 
  17   6   0        1.74        0.58      3.64 o 
  18   6   0        9.24        9.20      6.03 o 
  19   6   0        3.01        5.34      6.15 o 
  20   6   0       33.74       53.62      9.00 o 
  21   6   0        4.30       -1.97     14.57 o 
   1   7   0      299.12      274.15      6.18 o 
   2   7   0      350.79      413.41      8.91 o 
   3   7   0      297.59      316.24      7.11 o 
   4   7   0        8.14        8.71      1.84 o 
   5   7   0       12.30        7.95      2.01 o 
   6   7   0      152.41      160.61      5.13 o 
   7   7   0        1.19        1.64      1.96 o 
   8   7   0      182.10      185.45      6.56 o 
   9   7   0       70.63       73.66      5.93 o 
  10   7   0       69.57       68.88      4.29 o 
  11   7   0       89.64       87.17      3.62 o 
  12   7   0        9.44       13.05      2.33 o 
  13   7   0        2.38        3.86      2.33 o 
  14   7   0       19.25       19.28      2.91 o 
  15   7   0        3.25        4.29      2.72 o 
  16   7   0        2.00        0.11      3.42 o 
  17   7   0       18.37       20.17      4.55 o 
  18   7   0        7.11        4.97      4.25 o 
  19   7   0        0.60        7.98     14.04 o 
  20   7   0       39.71       47.54      9.04 o 
   0   8   0      838.41      858.31     19.10 o 
   1   8   0       10.27        9.04      2.08 o 
   2   8   0      416.14      378.42      7.17 o 
   3   8   0       13.32       10.56      2.18 o 
   4   8   0        0.10        1.45      2.37 o 
   5   8   0      112.39      116.42      4.67 o 
   6   8   0        0.00        0.54      1.97 o 
   7   8   0      343.89      357.73     11.07 o 
   8   8   0        1.63       -2.17      2.17 o 
   9   8   0       91.09      100.75      3.84 o 
  10   8   0       14.86       14.94      2.34 o 
  11   8   0       43.59       38.63      3.02 o 
  12   8   0      120.91      115.52      4.50 o 
  13   8   0       85.08       82.86      4.73 o 
  14   8   0        0.69       -1.45      2.80 o 
  15   8   0       47.03       53.02      6.44 o 
  16   8   0       17.06       20.47      4.53 o 
  17   8   0        7.00        4.17      4.07 o 
  18   8   0        7.05       -2.98      5.96 o 
  19   8   0       31.08       29.13      8.56 o 
  20   8   0       22.38       30.38      8.56 o 
   1   9   0       56.59       50.10      3.49 o 
   2   9   0      139.47      130.73      4.61 o 
   3   9   0       11.48        7.26      2.43 o 
   4   9   0       82.63       70.63      4.06 o 
   5   9   0      793.22      827.49     18.24 o 
   6   9   0      128.63      125.03      5.33 o 
   7   9   0       92.85       76.03      4.64 o 
   8   9   0       38.82       27.78      2.95 o 
   9   9   0       23.69       20.41      3.09 o 
  10   9   0        1.11       -2.05      2.05 o 
  11   9   0      142.44      138.18      4.78 o 
  12   9   0       62.25       60.48      3.75 o 
  13   9   0        5.06        5.46      3.05 o 
  14   9   0       13.08        8.12      3.67 o 
  15   9   0        0.01       -3.41      3.41 o 
  16   9   0        6.79        7.44      4.16 o 
  17   9   0       19.61       19.77      5.58 o 
  18   9   0        0.03        2.76      6.58 o 
  19   9   0        7.31        6.13      7.15 o 
   0  10   0     1781.22     1812.30     36.11 o 
   1  10   0      238.70      255.64      6.64 o 
   2  10   0      147.63      142.53      5.17 o 
   3  10   0      363.07      360.97      8.85 o 
   4  10   0      283.96      314.78      8.51 o 
   5  10   0      185.14      177.95      6.76 o 
   6  10   0      604.76      583.86     15.04 o 
   7  10   0      115.52      103.42      5.48 o 
   8  10   0       61.36       57.33      5.40 o 
   9  10   0        3.61        1.32      2.43 o 
  10  10   0       11.07       13.21      2.77 o 
  11  10   0        6.39        5.18      2.49 o 
  12  10   0       14.93       13.41      3.48 o 
  13  10   0       12.70        3.23      4.11 o 
  14  10   0        0.21       -1.26      3.54 o 
  15  10   0        5.93        6.52      4.10 o 
  16  10   0       21.23       24.29      5.37 o 
  17  10   0        5.52        2.33     11.59 o 
  18  10   0        3.15       -5.04      6.55 o 
   1  11   0        1.33        0.47      2.59 o 
   2  11   0      415.65      414.29      9.12 o 
   3  11   0       95.27       91.92      7.45 o 
   4  11   0       91.57       96.54      5.40 o 
   5  11   0      363.31      367.98      9.58 o 
   6  11   0        8.30        5.93      3.17 o 
   7  11   0      158.90      160.75      6.81 o 
   8  11   0       40.40       34.37      3.60 o 
   9  11   0        1.24        1.87      2.73 o 
  10  11   0        5.55        3.98      2.46 o 
  11  11   0        4.53        7.97      2.75 o 
  12  11   0       18.65       12.99      3.47 o 
  13  11   0        0.62        4.02      3.89 o 
  14  11   0        0.66       -3.77      3.77 o 
  15  11   0        0.00       -4.22      4.22 o 
  16  11   0        2.82       -5.46      9.48 o 
  17  11   0        1.34       -5.35      7.02 o 
   0  12   0        6.32       12.15      4.64 o 
   1  12   0        0.09       -2.14      2.50 o 
   2  12   0       13.36       11.77      3.05 o 
   3  12   0       94.17      102.49      5.76 o 
   4  12   0      129.89      135.34      9.47 o 
   5  12   0      174.86      180.55      7.30 o 
   6  12   0       11.86        7.53      3.49 o 
   7  12   0        4.40       -0.43      3.18 o 
   8  12   0       13.73       14.58      3.23 o 
   9  12   0       40.29       42.55      5.69 o 
  10  12   0        0.28       -2.79      2.88 o 
  11  12   0        2.03       -2.99      2.99 o 
  12  12   0        6.17        8.06      3.92 o 
  13  12   0        5.24       -2.92      3.84 o 
  14  12   0        4.32       17.73      5.32 o 
  15  12   0        8.03        7.32      8.08 o 
  16  12   0        7.27        8.95      7.90 o 
   1  13   0      107.95      127.97      5.75 o 
   2  13   0        5.75        1.57      3.16 o 
   3  13   0       23.92       17.75      3.92 o 
   4  13   0        0.91        1.64      3.17 o 
   5  13   0       24.72       18.63      4.56 o 
   6  13   0        5.09        3.73      3.35 o 
   7  13   0        0.23        2.96      3.39 o 
   8  13   0        2.00        2.32      3.01 o 
   9  13   0       54.69       45.17      4.51 o 
  10  13   0        7.56       12.64      3.69 o 
  11  13   0        1.44        0.94      3.38 o 
  12  13   0        2.99       -4.03      4.87 o 
  13  13   0        9.88       -1.07      4.38 o 
  14  13   0        8.21        8.93      8.78 o 
   0  14   0       48.89       63.58      6.32 o 
   1  14   0        8.00       11.75      3.49 o 
   2  14   0        7.84        8.23      3.69 o 
   3  14   0       13.62       10.89      3.93 o 
   4  14   0       23.19       10.82      3.81 o 
   5  14   0       16.22       16.00      4.06 o 
   6  14   0       15.87       19.17      4.30 o 
   7  14   0        5.49        5.88      3.89 o 
   8  14   0        2.76        8.61      3.47 o 
   9  14   0        0.00        0.59      3.34 o 
  10  14   0        0.99        1.94      4.02 o 
  11  14   0        4.81        4.00      5.27 o 
  12  14   0        2.65        6.87      5.73 o 
  13  14   0        4.30       -3.66     14.57 o 
   1  15   0       16.63       24.30      5.15 o 
   2  15   0       49.20       56.51      5.76 o 
   3  15   0        1.62        1.55      6.28 o 
   4  15   0        0.92       -1.44      3.95 o 
   5  15   0        8.65        9.23      4.31 o 
   6  15   0        8.52        4.16      4.19 o 
   7  15   0        3.45        2.61      3.57 o 
   8  15   0        1.24        2.49      3.69 o 
   9  15   0        2.06        2.01      3.74 o 
  10  15   0        9.38       16.52      4.43 o 
  11  15   0       36.63       55.07     19.14 o 
   0  16   0        6.28        5.00      7.96 o 
   1  16   0        3.94       10.45      4.31 o 
   2  16   0        9.59       11.31      4.13 o 
   3  16   0       35.15       55.85      5.98 o 
   4  16   0        0.61       -0.69      4.66 o 
   5  16   0        9.99       11.41      4.87 o 
   6  16   0        1.86       -0.10      4.35 o 
   7  16   0       13.94       21.70      4.57 o 
   8  16   0       13.19       11.75      4.51 o 
   1  17   0       11.73       13.72      4.79 o 
   2  17   0        1.27        7.40      4.57 o 
   3  17   0        3.11        1.32      4.30 o 
 -22   1   1        1.75        5.03      6.69 o 
 -21   1   1        0.02       -2.16      5.94 o 
 -20   1   1        3.02        3.47      5.58 o 
 -19   1   1       22.17       23.76     13.52 o 
 -18   1   1       28.13       40.98      4.62 o 
 -17   1   1        2.43        0.59      2.92 o 
 -16   1   1        2.59       -1.47      1.98 o 
 -15   1   1        0.55        0.58      1.85 o 
 -14   1   1        6.23        2.13      1.74 o 
 -13   1   1        0.08        1.00      1.74 o 
 -12   1   1      125.93      122.30      3.70 o 
 -11   1   1       96.13      102.22      4.68 o 
 -10   1   1      872.49      919.48     11.12 o 
  -9   1   1       42.41       31.09      1.58 o 
  -8   1   1     4892.10     5302.97     40.23 o 
  -7   1   1       36.74       31.62      1.38 o 
  -6   1   1      578.88      620.27      5.85 o 
  -5   1   1     2661.38     2594.39     19.95 o 
  -4   1   1     9727.93    10124.27     67.10 o 
  -3   1   1    12035.21    12208.10     80.79 o 
  -2   1   1    12333.47    12172.74     77.52 o 
  -1   1   1      440.83      413.38      4.80 o 
   0   1   1       16.15       18.83      0.97 o 
   1   1   1     3280.65     3335.41     23.61 o 
   2   1   1     2245.17     2447.70     19.65 o 
   3   1   1     1556.50     1479.54     13.33 o 
   4   1   1     5454.19     5550.86     43.95 o 
   5   1   1      116.78      101.02      2.12 o 
   6   1   1      262.99      270.57      3.80 o 
   7   1   1       78.67       89.53      2.72 o 
   8   1   1     1483.90     1524.71     16.44 o 
   9   1   1        2.35        4.04      1.37 o 
  10   1   1        0.93        0.76      1.38 o 
  11   1   1        4.15        3.13      1.61 o 
  12   1   1       15.78       22.18      2.31 o 
  13   1   1       41.08       39.17      3.77 o 
  14   1   1      132.19      140.28      4.65 o 
  15   1   1       62.32       60.26      5.84 o 
  16   1   1        2.44        0.46      2.45 o 
  17   1   1        1.35       -2.48      2.48 o 
  18   1   1        3.52        6.83      3.76 o 
  19   1   1       22.92       16.18      4.57 o 
  20   1   1       26.17       23.62      5.05 o 
  21   1   1       47.32       39.70      9.48 o 
  22   1   1       26.45       27.77      8.31 o 
 -22   2   1       17.74       22.01      7.30 o 
 -21   2   1        4.60        6.43     11.41 o 
 -20   2   1       11.18       18.48      6.55 o 
 -19   2   1       11.08        8.29      6.85 o 
 -18   2   1       29.54       39.62      6.07 o 
 -17   2   1        0.52        3.91      3.02 o 
 -16   2   1        5.46        0.97      2.08 o 
 -15   2   1        9.69        9.74      3.14 o 
 -14   2   1       39.80       43.21      2.81 o 
 -13   2   1      123.79      138.56      4.22 o 
 -12   2   1        1.28        3.10      1.54 o 
 -11   2   1        3.91        3.00      1.75 o 
 -10   2   1      405.40      422.51      5.92 o 
  -9   2   1     4404.84     4676.94     36.10 o 
  -8   2   1     1721.02     1849.59     15.42 o 
  -7   2   1      311.89      359.58      4.23 o 
  -6   2   1       48.32       38.41      1.41 o 
  -5   2   1      217.94      228.51      2.99 o 
  -4   2   1     2970.14     2948.38     23.80 o 
  -3   2   1    13213.65    13530.37     98.76 o 
  -2   2   1     5844.87     6126.06     51.17 o 
  -1   2   1     1916.95     1973.47     17.06 o 
   0   2   1     9278.80     9203.51     76.37 o 
   1   2   1     5145.67     5300.46     39.21 o 
   2   2   1       43.72       69.79      1.62 o 
   3   2   1      572.79      626.28      6.97 o 
   4   2   1      542.90      531.09      5.89 o 
   5   2   1      112.93      128.29      2.20 o 
   6   2   1     2387.93     2653.60     22.26 o 
   7   2   1     1104.21     1194.87     11.95 o 
   8   2   1       88.43      107.08      3.35 o 
   9   2   1        1.16        0.69      1.73 o 
  10   2   1       16.78       15.72      1.85 o 
  11   2   1      122.30      139.27      4.10 o 
  12   2   1       90.69       87.34      4.88 o 
  13   2   1       22.31       18.68      2.45 o 
  14   2   1       59.72       52.79      3.36 o 
  15   2   1        0.25       -2.27      2.27 o 
  16   2   1       19.67       12.66      2.92 o 
  17   2   1        4.14        7.33      2.77 o 
  18   2   1        3.85        5.39      3.60 o 
  19   2   1       59.00       70.16      6.00 o 
  20   2   1       39.49       57.37      7.50 o 
  21   2   1        4.15        2.46      6.55 o 
  22   2   1        5.56        4.96     11.94 o 
 -22   3   1        2.62        9.40     10.53 o 
 -21   3   1        3.82       -1.23      5.96 o 
 -20   3   1        8.98       16.61      6.82 o 
 -19   3   1        9.35        7.55      5.21 o 
 -18   3   1        4.64        7.49      3.59 o 
 -17   3   1       15.02       16.18      3.57 o 
 -16   3   1       71.41       70.15      4.96 o 
 -15   3   1       36.35       50.75      3.20 o 
 -14   3   1       42.07       42.69      2.91 o 
 -13   3   1      244.95      255.37      4.92 o 
 -12   3   1      379.03      394.04      6.09 o 
 -11   3   1        5.70        4.66      1.41 o 
 -10   3   1        7.65        3.26      1.29 o 
  -9   3   1      255.38      250.46      4.29 o 
  -8   3   1     1039.51     1093.36     10.59 o 
  -7   3   1       56.69       56.75      1.99 o 
  -6   3   1        0.29        1.20      0.78 o 
  -5   3   1      532.48      590.04      6.06 o 
  -4   3   1      159.25      162.62      2.84 o 
  -3   3   1       54.94       61.77      1.67 o 
  -2   3   1     1429.86     1478.37     17.82 o 
  -1   3   1     7825.42     7576.85     83.70 o 
   0   3   1      464.69      535.47      7.46 o 
   1   3   1     2175.74     2164.86     20.62 o 
   2   3   1      562.26      612.80      6.90 o 
   3   3   1     1568.50     1568.40     15.62 o 
   4   3   1       28.67       19.21      1.23 o 
   5   3   1       51.52       34.64      1.52 o 
   6   3   1     1350.13     1388.54     13.51 o 
   7   3   1      500.09      534.86      6.55 o 
   8   3   1      870.78      973.34     10.44 o 
   9   3   1       90.82       93.42      2.51 o 
  10   3   1      227.88      250.44      5.22 o 
  11   3   1        5.15        6.76      1.84 o 
  12   3   1        0.02       -1.67      1.67 o 
  13   3   1       51.11       61.37      3.36 o 
  14   3   1      136.64      133.46      4.75 o 
  15   3   1      347.59      357.65      7.80 o 
  16   3   1       71.43       72.17      4.27 o 
  17   3   1        0.46        1.04      2.54 o 
  18   3   1        7.20       10.95      4.03 o 
  19   3   1        2.96       -0.88      3.77 o 
  20   3   1        0.32       -3.24      4.10 o 
  21   3   1        0.61        2.63      6.70 o 
  22   3   1        2.32       -9.13      9.13 o 
 -22   4   1        2.50       -2.62      6.82 o 
 -21   4   1       10.96       14.31      7.19 o 
 -20   4   1        7.58       11.27      6.44 o 
 -19   4   1       29.63       13.57      5.97 o 
 -18   4   1        5.93        5.01      3.60 o 
 -17   4   1       20.58       17.66      3.76 o 
 -16   4   1       26.68       26.00      3.90 o 
 -15   4   1       39.51       30.00      2.85 o 
 -14   4   1       18.45       27.16      2.20 o 
 -13   4   1       21.38       29.30      2.21 o 
 -12   4   1        2.49        1.96      1.41 o 
 -11   4   1        4.92        9.94      1.61 o 
 -10   4   1      378.83      399.46      5.96 o 
  -9   4   1        0.10        2.52      1.24 o 
  -8   4   1      731.85      727.18      8.81 o 
  -7   4   1      808.37      845.14      8.65 o 
  -6   4   1      485.99      578.92      6.81 o 
  -5   4   1     3870.51     3916.85     36.84 o 
  -4   4   1       13.92       21.57      1.30 o 
  -3   4   1     1364.73     1460.28     18.21 o 
  -2   4   1      426.36      465.95      6.43 o 
  -1   4   1      278.78      276.45      4.96 o 
   0   4   1       52.41       62.54      2.22 o 
   1   4   1        0.01        0.06      0.77 o 
   2   4   1      122.03      142.95      3.52 o 
   3   4   1      659.62      689.60      8.09 o 
   4   4   1     1229.15     1320.42     15.35 o 
   5   4   1      310.81      351.87      7.55 o 
   6   4   1      106.16      123.31      3.24 o 
   7   4   1      382.98      393.03      5.44 o 
   8   4   1        7.79        7.83      1.19 o 
   9   4   1      106.01      111.22      2.95 o 
  10   4   1       46.94       61.66      3.59 o 
  11   4   1      210.70      223.80      4.30 o 
  12   4   1       13.88       13.21      2.29 o 
  13   4   1       51.05       45.78      3.97 o 
  14   4   1       11.09        7.54      2.40 o 
  15   4   1      201.75      200.24      6.05 o 
  16   4   1        6.88       11.62      3.79 o 
  17   4   1        0.11        5.45      2.78 o 
  18   4   1        2.65        4.10      3.86 o 
  19   4   1        5.44        1.28      4.12 o 
  20   4   1        0.00        0.36      4.35 o 
  21   4   1        1.70        0.96      6.85 o 
 -22   5   1        0.06        4.34      7.02 o 
 -21   5   1        3.97        1.05      6.70 o 
 -20   5   1       16.60       22.39      6.82 o 
 -19   5   1        7.84       -1.82      6.50 o 
 -18   5   1        6.01        3.26      6.48 o 
 -17   5   1        5.23        9.29      3.63 o 
 -16   5   1        1.36       -1.42      3.09 o 
 -15   5   1        6.45        1.51      2.29 o 
 -14   5   1       34.61       42.64      2.70 o 
 -13   5   1        0.67       -1.55      1.55 o 
 -12   5   1       19.76       13.52      1.90 o 
 -11   5   1       10.01        8.01      1.59 o 
 -10   5   1        1.56       -0.53      1.31 o 
  -9   5   1      102.75      112.18      3.09 o 
  -8   5   1        8.76        8.83      1.49 o 
  -7   5   1       45.84       41.81      2.01 o 
  -6   5   1      559.60      581.95      8.43 o 
  -5   5   1     2680.29     2773.81     27.09 o 
  -4   5   1      113.24      102.64      3.07 o 
  -3   5   1      419.56      433.80      7.32 o 
  -2   5   1      182.64      202.24      4.11 o 
  -1   5   1      566.87      598.96      9.16 o 
   0   5   1       36.31       42.17      2.14 o 
   1   5   1     1231.65     1232.22     16.19 o 
   2   5   1        0.61        3.18      1.19 o 
   3   5   1      550.33      590.96      9.38 o 
   4   5   1      606.79      643.05      9.00 o 
   5   5   1      141.03      136.73      3.66 o 
   6   5   1       13.86       12.89      1.70 o 
   7   5   1      366.85      382.96      6.25 o 
   8   5   1      298.58      279.46      4.72 o 
   9   5   1        7.85        7.09      1.43 o 
  10   5   1      155.96      147.43      3.62 o 
  11   5   1      182.28      186.05      4.27 o 
  12   5   1      249.51      262.55      5.06 o 
  13   5   1       13.31       13.66      2.58 o 
  14   5   1        3.40        0.20      2.37 o 
  15   5   1       31.83       28.65      3.30 o 
  16   5   1       10.21        7.73      2.85 o 
  17   5   1        2.80        1.01      3.75 o 
  18   5   1        0.00       -2.12      3.72 o 
  19   5   1        4.64        5.52      4.44 o 
  20   5   1        0.42       -2.29      4.20 o 
  21   5   1        0.60        6.48      7.30 o 
 -21   6   1        4.89       17.73      7.90 o 
 -20   6   1        6.02        8.18      6.80 o 
 -19   6   1        0.92        7.46      6.08 o 
 -18   6   1       13.66       16.96      6.40 o 
 -17   6   1       44.09       47.10      5.05 o 
 -16   6   1        2.85        6.25      3.42 o 
 -15   6   1        1.74        1.91      2.91 o 
 -14   6   1       12.97       11.91      2.26 o 
 -13   6   1        7.46        4.39      1.98 o 
 -12   6   1        5.45        2.19      1.88 o 
 -11   6   1        7.55        6.06      2.05 o 
 -10   6   1       21.63       18.00      2.06 o 
  -9   6   1      591.81      588.69      8.58 o 
  -8   6   1       13.54        9.71      1.65 o 
  -7   6   1        2.77        0.28      1.35 o 
  -6   6   1       26.86       29.87      2.14 o 
  -5   6   1       40.02       32.41      2.45 o 
  -4   6   1       46.54       68.02      3.01 o 
  -3   6   1       50.44       50.58      3.14 o 
  -2   6   1       63.44       51.67      2.45 o 
  -1   6   1      260.27      268.68      5.74 o 
   0   6   1     1693.33     1746.77     22.25 o 
   1   6   1     1438.87     1499.60     19.66 o 
   2   6   1      406.85      431.92      7.48 o 
   3   6   1     1005.27     1060.89     15.04 o 
   4   6   1      380.25      375.93      7.37 o 
   5   6   1      174.85      213.73      6.08 o 
   6   6   1       47.53       50.26      2.65 o 
   7   6   1      185.41      183.75      4.82 o 
   8   6   1      116.35      120.62      4.66 o 
   9   6   1      340.26      334.06      5.67 o 
  10   6   1        4.59        1.87      1.51 o 
  11   6   1       10.60        4.83      2.00 o 
  12   6   1      164.55      145.39      4.10 o 
  13   6   1       61.20       50.30      3.48 o 
  14   6   1       13.03        6.86      2.66 o 
  15   6   1        1.61       -0.78      2.54 o 
  16   6   1        3.09        3.60      2.85 o 
  17   6   1       12.22        7.07      4.06 o 
  18   6   1        5.98        1.67      4.09 o 
  19   6   1       29.78       33.04      5.49 o 
  20   6   1        0.65        3.29     10.53 o 
 -21   7   1        0.11        1.15      6.94 o 
 -20   7   1       32.97       38.73     10.18 o 
 -19   7   1        0.05        3.72      5.94 o 
 -18   7   1       14.69       18.70      6.82 o 
 -17   7   1        6.10        9.07      3.92 o 
 -16   7   1        0.11       -3.09      3.09 o 
 -15   7   1        6.69        9.29      3.80 o 
 -14   7   1        9.33        4.45      2.69 o 
 -13   7   1      106.99      117.81      4.34 o 
 -12   7   1        1.48        1.46      1.93 o 
 -11   7   1        4.10        2.58      1.81 o 
 -10   7   1        4.14        2.62      1.78 o 
  -9   7   1        2.74       -0.54      1.47 o 
  -8   7   1      145.34      152.07      4.18 o 
  -7   7   1       62.94       71.10      3.21 o 
  -6   7   1        3.27        3.10      1.57 o 
  -5   7   1      414.95      398.74      8.07 o 
  -4   7   1        0.55       -0.23      1.57 o 
  -3   7   1      352.52      321.85      6.88 o 
  -2   7   1       27.19       23.50      2.06 o 
  -1   7   1      147.31      147.96      4.77 o 
   0   7   1       20.71       29.19      2.40 o 
   1   7   1      710.65      745.77     11.84 o 
   2   7   1      172.62      194.86      4.76 o 
   3   7   1       35.15       38.17      3.26 o 
   4   7   1       48.07       59.28      4.87 o 
   5   7   1       26.53       22.92      2.67 o 
   6   7   1      345.73      350.82      7.89 o 
   7   7   1        2.05        0.99      1.96 o 
   8   7   1       75.54       81.23      4.29 o 
   9   7   1       12.64        9.45      1.77 o 
  10   7   1       48.25       40.78      2.54 o 
  11   7   1       27.04       22.58      2.31 o 
  12   7   1       25.63       15.65      2.24 o 
  13   7   1      123.14      116.79      4.73 o 
  14   7   1       12.98        8.10      3.37 o 
  15   7   1        3.63        0.89      2.65 o 
  16   7   1        0.14        0.96      4.34 o 
  17   7   1        0.25        2.31      4.12 o 
  18   7   1       79.17       85.22      6.70 o 
  19   7   1        0.43        0.99      4.72 o 
  20   7   1       36.58       55.80      9.64 o 
 -20   8   1        0.11       -0.66      6.49 o 
 -19   8   1        0.65        1.34      9.66 o 
 -18   8   1        0.18       -5.71      5.71 o 
 -17   8   1        0.00       -4.11      5.58 o 
 -16   8   1       19.03       29.59      4.60 o 
 -15   8   1       18.41       25.69      4.21 o 
 -14   8   1        6.25       10.18      3.95 o 
 -13   8   1       46.21       51.01      3.44 o 
 -12   8   1        0.05        0.91      2.21 o 
 -11   8   1        7.78        5.44      2.13 o 
 -10   8   1       57.05       53.48      3.83 o 
  -9   8   1      150.64      153.87      5.21 o 
  -8   8   1       91.50       99.50      4.05 o 
  -7   8   1      251.00      240.10      5.88 o 
  -6   8   1       43.80       39.45      3.33 o 
  -5   8   1       12.78        7.99      2.22 o 
  -4   8   1      403.27      402.35      8.37 o 
  -3   8   1        5.94        7.41      2.10 o 
  -2   8   1       15.51       10.85      1.93 o 
  -1   8   1      134.64      129.61      4.51 o 
   0   8   1      352.31      343.91      7.45 o 
   1   8   1       44.39       39.80      2.96 o 
   2   8   1     1077.03     1049.73     14.25 o 
   3   8   1      212.88      225.42      6.18 o 
   4   8   1       71.14       68.91      3.76 o 
   5   8   1      228.62      232.04      6.48 o 
   6   8   1       35.51       30.41      3.12 o 
   7   8   1       76.90       74.11      4.45 o 
   8   8   1       29.93       26.21      3.19 o 
   9   8   1        8.53        4.71      2.00 o 
  10   8   1       50.67       48.19      3.11 o 
  11   8   1       63.60       63.53      3.52 o 
  12   8   1        3.85        2.80      2.71 o 
  13   8   1        3.77        2.52      2.91 o 
  14   8   1        2.38        6.08      3.18 o 
  15   8   1        7.07       12.48      3.09 o 
  16   8   1        3.80       12.30      4.66 o 
  17   8   1       14.37       19.88      5.51 o 
  18   8   1        9.77        8.26      4.62 o 
  19   8   1        3.76        5.54      6.80 o 
 -19   9   1        0.69       -6.40      6.40 o 
 -18   9   1        6.95       10.32      6.90 o 
 -17   9   1       14.32       -3.56      9.13 o 
 -16   9   1        7.50        0.03      5.69 o 
 -15   9   1       24.98       24.56      4.97 o 
 -14   9   1        1.29       -3.19      3.19 o 
 -13   9   1       35.26       36.70      3.74 o 
 -12   9   1       15.58       20.88      2.84 o 
 -11   9   1      178.88      176.52      5.46 o 
 -10   9   1       52.63       50.37      3.74 o 
  -9   9   1       17.72       21.86      2.64 o 
  -8   9   1      726.34      731.11     11.93 o 
  -7   9   1       19.40       28.20      2.89 o 
  -6   9   1       83.52       92.79      4.73 o 
  -5   9   1       34.18       35.93      3.37 o 
  -4   9   1      275.07      277.77      7.27 o 
  -3   9   1       73.85       68.20      3.92 o 
  -2   9   1       46.32       44.65      3.01 o 
  -1   9   1       34.40       29.19      4.26 o 
   0   9   1      731.12      695.72     12.23 o 
   1   9   1       37.11       31.51      4.16 o 
   2   9   1     1064.31     1023.55     14.56 o 
   3   9   1       80.50       71.39      6.44 o 
   4   9   1       63.86       69.43      6.28 o 
   5   9   1      141.52      135.41      5.38 o 
   6   9   1       21.67       20.10      3.10 o 
   7   9   1       60.49       74.78      7.91 o 
   8   9   1       58.76       56.93      4.38 o 
   9   9   1       72.98       81.43      5.16 o 
  10   9   1        0.47       -1.36      2.02 o 
  11   9   1       28.86       25.96      2.95 o 
  12   9   1        3.52       -0.47      2.83 o 
  13   9   1        2.29        0.72      2.92 o 
  14   9   1        4.49        3.14      3.86 o 
  15   9   1        2.70        4.27      3.80 o 
  16   9   1       14.60       20.28      4.72 o 
  17   9   1        0.03       -2.73      4.22 o 
  18   9   1        0.03        2.98      4.67 o 
  19   9   1        7.30       15.95     11.94 o 
 -18  10   1        2.03       -1.24      6.65 o 
 -17  10   1        1.90        3.22      6.33 o 
 -16  10   1        2.91        4.21      9.30 o 
 -15  10   1        4.62        0.93      4.31 o 
 -14  10   1        7.81        3.68      3.67 o 
 -13  10   1        3.75       -0.41      4.01 o 
 -12  10   1        4.69        5.68      2.90 o 
 -11  10   1        0.90       -0.87      2.56 o 
 -10  10   1        0.03       -2.12      2.12 o 
  -9  10   1       22.06       31.15      4.27 o 
  -8  10   1      153.92      152.71      5.46 o 
  -7  10   1      244.09      241.80      6.67 o 
  -6  10   1      236.70      224.07      8.72 o 
  -5  10   1        4.30        4.73      3.21 o 
  -4  10   1     1953.18     1942.88     27.11 o 
  -3  10   1      339.16      347.49      9.33 o 
  -2  10   1      761.56      746.95     16.02 o 
  -1  10   1       21.05       13.42      2.98 o 
   0  10   1        0.52        4.93      2.71 o 
   1  10   1      467.46      452.52      9.47 o 
   2  10   1        4.52        1.53      2.25 o 
   3  10   1        5.11        3.44      2.70 o 
   4  10   1      869.18      831.72     14.77 o 
   5  10   1      106.15      117.08      7.15 o 
   6  10   1      231.91      228.52      7.62 o 
   7  10   1      103.09       94.05      5.29 o 
   8  10   1       14.33       11.39      3.34 o 
   9  10   1       52.41       57.12      3.80 o 
  10  10   1        0.47        1.55      2.34 o 
  11  10   1        5.19        2.52      2.36 o 
  12  10   1        0.04       -1.29      2.79 o 
  13  10   1        8.08        3.32      3.28 o 
  14  10   1        1.31       -3.62      3.62 o 
  15  10   1        2.79        2.63      3.95 o 
  16  10   1        1.71       -2.43      4.07 o 
  17  10   1        9.04       11.32      4.95 o 
  18  10   1        3.07        9.39      7.55 o 
 -17  11   1        0.07       -1.49      6.30 o 
 -16  11   1        0.81        3.01      5.90 o 
 -15  11   1        2.91        3.77      5.80 o 
 -14  11   1       18.71       20.31      5.24 o 
 -13  11   1        0.46       -2.11      3.51 o 
 -12  11   1        3.27        2.87      3.31 o 
 -11  11   1       21.34       29.20      3.74 o 
 -10  11   1        1.28        0.23      2.74 o 
  -9  11   1       30.68       30.49      3.60 o 
  -8  11   1       26.80       29.03      4.10 o 
  -7  11   1        1.50        5.17      2.59 o 
  -6  11   1       26.33       27.49      3.94 o 
  -5  11   1      161.88      141.54      6.54 o 
  -4  11   1      530.23      542.46     11.74 o 
  -3  11   1      539.08      539.58     11.58 o 
  -2  11   1        4.84        2.17      2.74 o 
  -1  11   1       23.38       13.87      3.12 o 
   0  11   1      728.40      722.99     13.85 o 
   1  11   1      616.16      636.04     13.08 o 
   2  11   1      228.57      209.80      9.25 o 
   3  11   1      525.63      504.57     11.26 o 
   4  11   1       12.61        8.23      3.32 o 
   5  11   1      196.27      203.70      7.30 o 
   6  11   1      105.85      115.46      7.68 o 
   7  11   1       10.55       10.69      3.60 o 
   8  11   1        3.59       -2.95      2.95 o 
   9  11   1        8.66       11.08      2.94 o 
  10  11   1        4.00        3.82      2.58 o 
  11  11   1       31.21       31.68      3.42 o 
  12  11   1        2.60        0.25      3.18 o 
  13  11   1        0.33       -3.65      3.65 o 
  14  11   1        0.12        6.39      4.23 o 
  15  11   1        1.40       -3.97      3.97 o 
  16  11   1        9.92        4.81      4.78 o 
  17  11   1        7.85        5.36      7.15 o 
 -16  12   1        4.06       -3.37      5.99 o 
 -15  12   1        2.38        1.59      6.30 o 
 -14  12   1        8.56       12.04      7.90 o 
 -13  12   1        1.04       -4.25      4.25 o 
 -12  12   1        1.45        7.42      3.35 o 
 -11  12   1       27.03       31.47      5.53 o 
 -10  12   1       39.60       39.50      4.17 o 
  -9  12   1       59.90       66.01      4.54 o 
  -8  12   1       19.88       13.64      3.59 o 
  -7  12   1       12.85       10.56      3.06 o 
  -6  12   1       25.96       28.89      4.08 o 
  -5  12   1      103.94       93.85      5.51 o 
  -4  12   1       88.43       91.11      5.50 o 
  -3  12   1      139.80      143.13      6.29 o 
  -2  12   1       61.73       54.69      4.12 o 
  -1  12   1       89.29       81.51      4.70 o 
   0  12   1        4.57        4.78      2.79 o 
   1  12   1      117.07      117.28      5.29 o 
   2  12   1        3.26        1.90      3.66 o 
   3  12   1       76.54       77.88      5.24 o 
   4  12   1        5.20        3.34      3.16 o 
   5  12   1      115.63      118.60      6.16 o 
   6  12   1       14.37       10.80      3.71 o 
   7  12   1       49.86       41.21      4.60 o 
   8  12   1        8.10        2.34      3.48 o 
   9  12   1       11.73       10.96      3.19 o 
  10  12   1        4.72        1.36      2.79 o 
  11  12   1        0.67       -1.25      3.64 o 
  12  12   1        1.92        5.15      4.15 o 
  13  12   1        0.94        5.43      4.92 o 
  14  12   1        7.57        6.41      6.61 o 
  15  12   1        7.25        6.23      4.82 o 
 -15  13   1        0.49        9.83     10.18 o 
 -14  13   1        1.25       -6.07      6.07 o 
 -13  13   1        5.79       -5.06      5.06 o 
 -12  13   1       10.56        4.93      4.40 o 
 -11  13   1        0.01        5.26      3.51 o 
 -10  13   1        2.30       -1.66      3.19 o 
  -9  13   1       11.96       14.55      4.41 o 
  -8  13   1       31.10       40.75      4.25 o 
  -7  13   1       37.03       35.11      3.90 o 
  -6  13   1        0.01        2.64      3.34 o 
  -5  13   1        1.67        0.22      3.21 o 
  -4  13   1       13.42       16.31      4.31 o 
  -3  13   1       19.13       15.60      3.80 o 
  -2  13   1        8.16        6.09      3.37 o 
  -1  13   1        0.98       -1.40      2.67 o 
   0  13   1        0.21       -2.48      2.48 o 
   1  13   1        9.64       11.70      3.25 o 
   2  13   1      185.59      190.12      7.52 o 
   3  13   1       15.76       11.09      4.65 o 
   4  13   1        2.07        2.05      3.30 o 
   5  13   1        7.39        1.95      3.75 o 
   6  13   1        0.01       -3.12      3.14 o 
   7  13   1        6.72        2.24      3.54 o 
   8  13   1        0.02        1.15      3.60 o 
   9  13   1       76.37       79.24      7.03 o 
  10  13   1       15.61       13.37      3.71 o 
  11  13   1        1.39       -0.16      4.41 o 
  12  13   1        4.55       -3.98      3.98 o 
  13  13   1        6.94       -0.36      4.49 o 
  14  13   1        1.16       -4.24      4.72 o 
 -13  14   1        4.66       15.24      7.34 o 
 -12  14   1        0.87        1.42      6.65 o 
 -11  14   1        0.44        2.97      4.63 o 
 -10  14   1        6.29       10.79      4.12 o 
  -9  14   1        0.83        5.73      3.57 o 
  -8  14   1       16.07       13.27      3.77 o 
  -7  14   1        1.41        4.49      4.01 o 
  -6  14   1       51.79       57.54      5.59 o 
  -5  14   1       15.73       22.39      4.30 o 
  -4  14   1        1.14       -3.55      3.55 o 
  -3  14   1       38.71       42.14      4.92 o 
  -2  14   1       12.00        4.00      3.42 o 
  -1  14   1        1.28        1.88      2.72 o 
   0  14   1        8.22       10.73      3.21 o 
   1  14   1        5.26        1.94      2.98 o 
   2  14   1        0.62        2.24      3.48 o 
   3  14   1       17.05       22.81      4.42 o 
   4  14   1        1.26        0.05      4.26 o 
   5  14   1        6.37        9.37      3.93 o 
   6  14   1        0.35        5.68      3.84 o 
   7  14   1        0.89       -3.03      3.67 o 
   8  14   1        5.73        4.62      4.10 o 
   9  14   1        0.00        4.85      3.49 o 
  10  14   1        5.54        6.23      3.87 o 
  11  14   1       11.07       20.14      5.22 o 
  12  14   1        8.27       11.99      5.88 o 
 -11  15   1       26.74       37.91      6.61 o 
 -10  15   1        0.36       -3.29      4.49 o 
  -9  15   1        1.22       -0.67      4.38 o 
  -8  15   1        7.03        6.96      3.73 o 
  -7  15   1        0.87        1.83      3.38 o 
  -6  15   1        9.68       14.46      3.84 o 
  -5  15   1       18.36       15.34      4.64 o 
  -4  15   1        5.30        7.67      4.20 o 
  -3  15   1        8.72       11.21      4.23 o 
  -2  15   1       62.55       79.67      6.21 o 
  -1  15   1        0.27        0.92      3.41 o 
   0  15   1        2.93        5.81      3.44 o 
   1  15   1       22.15       30.84      4.54 o 
   2  15   1        0.11       -1.99      3.75 o 
   3  15   1       41.85       39.05      5.13 o 
   4  15   1        1.88       -0.03      3.93 o 
   5  15   1        0.37        1.21      3.78 o 
   6  15   1        3.37        6.78      4.17 o 
   7  15   1       37.70       39.83      5.68 o 
   8  15   1        3.04        4.72      3.77 o 
   9  15   1        2.40        6.77      3.95 o 
  10  15   1        1.11       -0.90      4.58 o 
  -8  16   1        1.49        2.04      4.95 o 
  -7  16   1        6.91       12.21      5.21 o 
  -6  16   1        0.32       -0.69      4.31 o 
  -5  16   1        7.53        7.59      3.85 o 
  -4  16   1        0.42       -0.22      4.41 o 
  -3  16   1        3.85        2.80      4.19 o 
  -2  16   1       69.65       68.89      5.84 o 
  -1  16   1       24.63       31.42      4.87 o 
   0  16   1       15.10        4.20      5.90 o 
   1  16   1       13.40        9.27      4.16 o 
   2  16   1       36.31       48.80      5.36 o 
   3  16   1       66.51       79.65      6.68 o 
   4  16   1        3.08        6.99      4.67 o 
   5  16   1        3.51        4.76      4.46 o 
   6  16   1        0.19        1.42      4.55 o 
   7  16   1       28.43       42.50      6.25 o 
   8  16   1       27.03       43.19     12.99 o 
  -3  17   1       12.21        9.79      5.14 o 
  -2  17   1       25.54       26.23      5.96 o 
  -1  17   1        1.63       -0.59      5.15 o 
   0  17   1        0.93       -1.36      4.68 o 
   1  17   1        8.67       11.88      4.78 o 
   2  17   1        4.47        2.97      4.41 o 
   3  17   1        6.72       -1.05     10.53 o 
 -23   0   2        4.45       15.80     10.53 o 
 -22   0   2        2.36        2.11      9.13 o 
 -21   0   2        8.15       -2.81      7.72 o 
 -20   0   2        0.10        2.81      7.37 o 
 -19   0   2        0.71       -0.35      7.02 o 
 -18   0   2       20.30        8.43      7.72 o 
 -17   0   2        9.94       18.62      4.84 o 
 -16   0   2       23.91       21.41      4.84 o 
 -15   0   2       15.65       16.64      3.13 o 
 -14   0   2        5.53        3.49      2.40 o 
 -13   0   2      221.66      261.64      7.54 o 
 -12   0   2      461.88      417.68     17.75 o 
 -11   0   2      147.14      143.08      4.98 o 
 -10   0   2     1352.90     1500.05     19.70 o 
  -9   0   2     3291.96     3492.53     40.94 o 
  -8   0   2     3287.93     3450.07     40.03 o 
  -7   0   2        1.29        0.64      0.91 o 
  -6   0   2      148.24      119.38      2.52 o 
  -5   0   2        2.74        1.75      0.79 o 
  -4   0   2      839.08      810.68     26.00 o 
  -3   0   2     7815.65     8132.75     90.54 o 
  -2   0   2       56.80       40.73      2.81 o 
  -1   0   2      434.02      394.66     11.24 o 
   0   0   2    32691.28    31559.19    318.45 o 
   1   0   2    23224.43    23059.39    292.41 o 
   2   0   2      162.02      165.24      2.17 o 
   3   0   2    13925.46    13566.62    133.71 o 
   4   0   2     2126.07     2456.81     25.68 o 
   5   0   2     1508.62     1418.93     17.91 o 
   6   0   2     1155.02     1088.07     17.03 o 
   7   0   2     3251.60     3342.15     45.81 o 
   8   0   2     1276.07     1195.09     19.32 o 
   9   0   2       29.99       26.60      2.97 o 
  10   0   2      179.23      193.48      6.55 o 
  11   0   2     1264.13     1272.40     21.82 o 
  12   0   2       30.94       51.72      4.38 o 
  13   0   2      182.71      175.11      7.42 o 
  14   0   2       83.05       69.91      7.46 o 
  15   0   2       39.45       38.77      4.64 o 
  16   0   2        0.39       -2.84      3.58 o 
  17   0   2        0.08        1.10      3.93 o 
  18   0   2       28.49       21.87      4.95 o 
  19   0   2       13.80       19.01      7.19 o 
  20   0   2       10.14        4.69      9.83 o 
  21   0   2        2.77       10.18      7.20 o 
 -23   1   2        0.68       -1.35      6.82 o 
 -22   1   2        1.18       -5.83      5.83 o 
 -21   1   2       10.50        0.70      5.71 o 
 -20   1   2        7.03        5.71      5.39 o 
 -19   1   2        0.48       -4.72      4.72 o 
 -18   1   2        1.30       -3.95      4.34 o 
 -17   1   2        2.69       -1.09      2.74 o 
 -16   1   2        0.16       -4.19      4.21 o 
 -15   1   2       30.13       36.12      3.22 o 
 -14   1   2       11.19        9.62      1.98 o 
 -13   1   2       15.94       19.06      2.03 o 
 -12   1   2      213.10      214.68      6.13 o 
 -11   1   2        8.71        8.51      1.56 o 
 -10   1   2        0.61       -1.03      1.03 o 
  -9   1   2       15.33       16.04      2.19 o 
  -8   1   2       34.58       33.71      1.35 o 
  -7   1   2     1095.50     1195.07     10.14 o 
  -6   1   2     1041.82     1000.83      8.49 o 
  -5   1   2     9601.21     9132.85     67.04 o 
  -4   1   2    26186.75    25986.55    190.42 o 
  -3   1   2    14981.93    14993.22    125.53 o 
  -2   1   2      797.13      813.54      7.28 o 
  -1   1   2      808.76      846.61      7.13 o 
   0   1   2     1986.65     1970.85     15.92 o 
   1   1   2     1574.50     1522.45     11.15 o 
   2   1   2     3386.04     3543.01     25.20 o 
   3   1   2     5668.22     5737.84     42.69 o 
   4   1   2      848.28      842.89      8.53 o 
   5   1   2     2034.19     2137.64     19.51 o 
   6   1   2      276.26      315.30      4.97 o 
   7   1   2     3883.60     3988.40     38.18 o 
   8   1   2       18.61       16.70      2.14 o 
   9   1   2       19.25       13.65      1.78 o 
  10   1   2        0.39        4.37      1.59 o 
  11   1   2       44.43       47.90      2.84 o 
  12   1   2       26.56       29.13      2.69 o 
  13   1   2        2.46       -0.89      2.01 o 
  14   1   2      106.62       92.50      7.17 o 
  15   1   2       28.99       27.37      3.17 o 
  16   1   2        9.34        8.48      2.81 o 
  17   1   2        0.93       -2.38      2.38 o 
  18   1   2        0.23        0.48      2.92 o 
  19   1   2       22.24       29.75      5.35 o 
  20   1   2        1.04        5.08      4.41 o 
  21   1   2       35.90       38.98      6.10 o 
 -23   2   2        2.26       13.71      9.83 o 
 -22   2   2        1.01        8.91      6.82 o 
 -21   2   2        9.03       12.63      6.44 o 
 -20   2   2        0.03        6.32      5.71 o 
 -19   2   2       12.48       17.43      8.08 o 
 -18   2   2       34.66       54.94      7.32 o 
 -17   2   2        3.82        3.99      3.11 o 
 -16   2   2      149.97      146.80      8.40 o 
 -15   2   2        8.92        7.75      2.02 o 
 -14   2   2       16.40       13.91      2.13 o 
 -13   2   2        2.64        5.19      1.70 o 
 -12   2   2       20.23       11.12      1.80 o 
 -11   2   2      376.84      378.71      5.63 o 
 -10   2   2      163.31      179.75      3.27 o 
  -9   2   2      722.75      686.99      6.97 o 
  -8   2   2      725.74      739.08      7.14 o 
  -7   2   2     1169.52     1262.43     10.74 o 
  -6   2   2       65.23       79.02      1.68 o 
  -5   2   2      713.49      700.56     11.99 o 
  -4   2   2     2793.15     2897.16     23.32 o 
  -3   2   2     4676.72     4697.83     39.53 o 
  -2   2   2     9696.12     9738.93     75.63 o 
  -1   2   2     2828.90     2878.22     21.64 o 
   0   2   2      794.06      745.25      7.80 o 
   1   2   2       80.85      122.41      1.81 o 
   2   2   2     1417.08     1365.39     13.47 o 
   3   2   2     2130.42     2171.76     20.90 o 
   4   2   2        0.46        5.77      1.83 o 
   5   2   2     2103.87     2085.52     20.78 o 
   6   2   2        5.48       16.42      1.85 o 
   7   2   2      324.99      378.72      5.97 o 
   8   2   2      528.06      537.72      7.71 o 
   9   2   2      567.32      531.13      7.95 o 
  10   2   2      119.57      102.41      3.50 o 
  11   2   2        0.05       -0.45      1.66 o 
  12   2   2      524.04      519.51      8.73 o 
  13   2   2        7.49       11.24      2.42 o 
  14   2   2        0.00       -0.88      2.24 o 
  15   2   2       36.32       37.48      3.43 o 
  16   2   2       53.71       51.68      3.95 o 
  17   2   2       34.52       35.85      3.66 o 
  18   2   2       12.73       12.02      3.44 o 
  19   2   2       83.81       77.03      6.53 o 
  20   2   2        0.78       12.76      4.86 o 
  21   2   2        2.78        6.42      4.84 o 
 -22   3   2        7.81        9.95      7.07 o 
 -21   3   2        6.20       12.71      6.44 o 
 -20   3   2       13.15        7.94      5.94 o 
 -19   3   2        4.21        5.22      5.05 o 
 -18   3   2        8.60        6.18      5.62 o 
 -17   3   2        0.17        2.52      2.91 o 
 -16   3   2       21.85       30.54      3.90 o 
 -15   3   2       18.19       17.01      2.40 o 
 -14   3   2        1.46        4.83      1.64 o 
 -13   3   2      134.67      141.56      3.91 o 
 -12   3   2        9.15        9.69      1.55 o 
 -11   3   2       36.48       34.32      1.97 o 
 -10   3   2      109.61      107.79      2.93 o 
  -9   3   2        0.05        0.93      1.08 o 
  -8   3   2      539.07      585.70      7.22 o 
  -7   3   2       33.10       32.14      1.53 o 
  -6   3   2        1.81        0.47      0.80 o 
  -5   3   2      363.75      431.83      5.04 o 
  -4   3   2      289.06      243.30      3.31 o 
  -3   3   2        1.95        4.92      0.91 o 
  -2   3   2     3984.94     4127.08     36.43 o 
  -1   3   2     2725.53     2667.43     23.40 o 
   0   3   2      572.86      545.40      6.48 o 
   1   3   2     1001.77      981.31      9.46 o 
   2   3   2       18.31       21.33      1.61 o 
   3   3   2       28.34       42.19      1.54 o 
   4   3   2      341.69      362.38      5.62 o 
   5   3   2       85.05       87.04      2.53 o 
   6   3   2      298.08      318.79      5.20 o 
   7   3   2      100.88       92.46      2.26 o 
   8   3   2      958.75      974.74     11.92 o 
   9   3   2       14.99       21.93      2.06 o 
  10   3   2       82.80       83.35      3.28 o 
  11   3   2        0.44       -0.12      1.61 o 
  12   3   2      242.94      232.40      5.80 o 
  13   3   2       34.86       31.58      3.00 o 
  14   3   2      120.35      129.52      4.81 o 
  15   3   2       82.00       98.36      4.58 o 
  16   3   2        3.00        8.08      3.11 o 
  17   3   2       18.36       18.71      3.37 o 
  18   3   2       40.17       40.41      4.22 o 
  19   3   2        0.14       -1.22      4.21 o 
  20   3   2        3.33       -1.20      4.29 o 
  21   3   2        0.17        0.20      4.63 o 
 -22   4   2        0.03       10.63      7.32 o 
 -21   4   2        0.50       -8.78      8.78 o 
 -20   4   2        0.07       -4.80      5.20 o 
 -19   4   2        0.06        4.14      7.72 o 
 -18   4   2        1.27        1.69      4.84 o 
 -17   4   2       63.79       70.61      5.07 o 
 -16   4   2       16.86       20.34      3.62 o 
 -15   4   2        1.14        3.93      1.89 o 
 -14   4   2        1.98        1.11      1.63 o 
 -13   4   2        7.67        5.88      1.73 o 
 -12   4   2       29.36       32.53      2.13 o 
 -11   4   2        0.55       -0.07      1.32 o 
 -10   4   2      135.50      120.18      3.13 o 
  -9   4   2        4.56        3.57      1.36 o 
  -8   4   2      153.65      155.53      3.29 o 
  -7   4   2      513.26      453.99      5.89 o 
  -6   4   2     1640.10     1780.56     16.76 o 
  -5   4   2        0.04        1.37      0.90 o 
  -4   4   2      477.26      509.08      9.09 o 
  -3   4   2      679.43      690.77      8.73 o 
  -2   4   2     1322.71     1347.20     15.04 o 
  -1   4   2      480.79      501.56      6.62 o 
   0   4   2      126.92      122.20      2.84 o 
   1   4   2        9.29       11.63      1.06 o 
   2   4   2       35.38       27.98      1.55 o 
   3   4   2      197.64      153.53      3.42 o 
   4   4   2     1784.41     1888.50     21.04 o 
   5   4   2      242.42      240.58      4.79 o 
   6   4   2      294.93      282.66      5.00 o 
   7   4   2        3.05        3.82      1.41 o 
   8   4   2      606.91      670.89      8.15 o 
   9   4   2        4.78        3.50      1.04 o 
  10   4   2       64.51       63.88      3.77 o 
  11   4   2       28.52       30.07      2.65 o 
  12   4   2      189.16      194.62      5.75 o 
  13   4   2      100.14      116.30      4.59 o 
  14   4   2       26.11       24.71      3.07 o 
  15   4   2        7.61        8.14      2.72 o 
  16   4   2       18.83       24.83      4.74 o 
  17   4   2        3.94        2.11      2.95 o 
  18   4   2       16.79       19.56      4.80 o 
  19   4   2       10.44       15.21      4.63 o 
  20   4   2        0.11       -1.76      6.18 o 
  21   4   2        4.96       -1.78      4.74 o 
 -22   5   2        0.01        0.18      6.94 o 
 -21   5   2       10.93        5.44      6.46 o 
 -20   5   2        2.88        7.68      6.05 o 
 -19   5   2        5.64        6.28      5.83 o 
 -18   5   2        1.62       -4.21     10.53 o 
 -17   5   2        0.13        3.81      7.90 o 
 -16   5   2        0.33       -2.46      2.78 o 
 -15   5   2        0.57       -0.84      2.23 o 
 -14   5   2       13.01       12.03      2.02 o 
 -13   5   2       56.66       59.23      2.83 o 
 -12   5   2       17.29       24.83      2.42 o 
 -11   5   2       19.77       24.63      2.23 o 
 -10   5   2      113.41      131.37      3.77 o 
  -9   5   2        5.93        8.48      1.77 o 
  -8   5   2      200.92      208.28      5.76 o 
  -7   5   2      172.64      133.77      3.14 o 
  -6   5   2      594.56      517.85      6.50 o 
  -5   5   2        0.18       -0.08      1.06 o 
  -4   5   2      276.52      305.86      5.29 o 
  -3   5   2     3366.33     3558.08     41.39 o 
  -2   5   2      513.72      549.00      7.69 o 
  -1   5   2     5980.20     6128.24     69.04 o 
   0   5   2     2025.63     1879.89     23.17 o 
   1   5   2       77.73       81.84      2.73 o 
   2   5   2      762.78      811.69     11.71 o 
   3   5   2     1983.66     2090.22     23.17 o 
   4   5   2     3186.22     3357.03     35.67 o 
   5   5   2       51.90       32.03      2.89 o 
   6   5   2      432.84      469.87      7.75 o 
   7   5   2      108.41       94.60      3.21 o 
   8   5   2       37.28       32.63      1.87 o 
   9   5   2       51.82       46.71      2.25 o 
  10   5   2       31.20       40.17      2.18 o 
  11   5   2      145.86      134.93      4.49 o 
  12   5   2       34.37       36.63      3.16 o 
  13   5   2       18.76       20.39      2.85 o 
  14   5   2       53.19       56.27      3.84 o 
  15   5   2       13.38       19.16      3.14 o 
  16   5   2       97.92      105.92      5.23 o 
  17   5   2       34.25       40.79      4.15 o 
  18   5   2        0.11       -3.95      3.95 o 
  19   5   2       11.85       12.58      4.81 o 
  20   5   2        3.87        8.01      5.03 o 
 -21   6   2        5.15       -0.68      6.44 o 
 -20   6   2        3.89       -0.78     10.88 o 
 -19   6   2        0.03        2.20      6.85 o 
 -18   6   2        0.18        2.41      5.20 o 
 -17   6   2        5.69        6.74      5.20 o 
 -16   6   2        4.15        2.81      3.22 o 
 -15   6   2       72.78       66.88      3.94 o 
 -14   6   2       27.65       24.68      3.00 o 
 -13   6   2        1.14        0.02      1.85 o 
 -12   6   2        0.57       -1.76      1.76 o 
 -11   6   2      120.97      117.81      3.85 o 
 -10   6   2      104.62      101.31      3.50 o 
  -9   6   2      251.91      263.04      5.84 o 
  -8   6   2      225.55      238.20      4.87 o 
  -7   6   2      254.95      266.53      5.03 o 
  -6   6   2      333.38      353.56      6.39 o 
  -5   6   2     1801.16     1923.80     19.99 o 
  -4   6   2      682.48      780.43     10.51 o 
  -3   6   2       46.68       76.07      3.14 o 
  -2   6   2       42.40       34.56      2.82 o 
  -1   6   2     6718.00     6998.26     79.09 o 
   0   6   2      181.76      190.67      5.32 o 
   1   6   2      658.88      724.60     11.18 o 
   2   6   2      360.13      351.49      6.26 o 
   3   6   2       11.13        3.91      1.69 o 
   4   6   2       86.93       95.03      3.73 o 
   5   6   2       51.30       61.93      2.86 o 
   6   6   2       62.38       61.08      2.97 o 
   7   6   2       22.74       27.68      2.44 o 
   8   6   2       53.84       45.70      2.75 o 
   9   6   2      136.28      138.71      5.16 o 
  10   6   2       36.03       31.50      2.24 o 
  11   6   2      188.95      201.47      4.62 o 
  12   6   2      133.58      137.32      4.91 o 
  13   6   2       23.47       11.60      2.76 o 
  14   6   2        0.00        2.03      2.48 o 
  15   6   2        0.39       -2.64      2.64 o 
  16   6   2       10.18       11.14      3.23 o 
  17   6   2        1.18       -2.90      3.42 o 
  18   6   2        4.23       -3.43      4.07 o 
  19   6   2        0.56       -4.44      4.44 o 
  20   6   2        0.71       -2.95      4.98 o 
 -21   7   2        1.50       -6.44      6.44 o 
 -20   7   2       16.07       12.46      7.20 o 
 -19   7   2        9.76       -2.24      6.08 o 
 -18   7   2       14.08       11.13      6.08 o 
 -17   7   2       43.74       34.19      9.83 o 
 -16   7   2        8.65        5.92      5.20 o 
 -15   7   2       22.92       15.93      3.67 o 
 -14   7   2        2.24        1.91      2.33 o 
 -13   7   2        5.11        3.13      2.09 o 
 -12   7   2       41.54       41.95      2.96 o 
 -11   7   2      217.30      193.60      5.02 o 
 -10   7   2       49.51       56.58      3.53 o 
  -9   7   2       10.25        9.11      1.99 o 
  -8   7   2       20.51       23.10      2.16 o 
  -7   7   2      497.76      491.85     12.77 o 
  -6   7   2        0.65        0.46      1.55 o 
  -5   7   2      520.47      554.00      8.69 o 
  -4   7   2       64.17       53.34      3.05 o 
  -3   7   2      532.05      518.40      9.16 o 
  -2   7   2       13.00       11.45      1.80 o 
  -1   7   2       80.17       60.22      3.07 o 
   0   7   2       89.67       81.88      3.46 o 
   1   7   2      248.51      220.37      5.51 o 
   2   7   2     1340.79     1401.04     21.78 o 
   3   7   2       22.43       15.80      2.48 o 
   4   7   2       87.34       81.99      3.70 o 
   5   7   2       76.06       70.62      4.16 o 
   6   7   2      325.06      319.05      7.57 o 
   7   7   2       96.68       97.06      3.95 o 
   8   7   2      268.20      277.04      6.63 o 
   9   7   2       18.00       19.31      2.06 o 
  10   7   2      261.96      239.89      6.62 o 
  11   7   2        6.13        3.85      1.93 o 
  12   7   2       79.34       79.75      4.36 o 
  13   7   2       42.70       40.13      3.64 o 
  14   7   2      124.22      132.28      5.39 o 
  15   7   2        2.36        1.28      3.03 o 
  16   7   2       28.53       29.78      3.96 o 
  17   7   2        1.74       -0.55      4.02 o 
  18   7   2        8.05        5.39      4.72 o 
  19   7   2        9.93        8.74      8.11 o 
 -20   8   2        0.23       -2.75      5.94 o 
 -19   8   2        3.78        2.42      5.80 o 
 -18   8   2        8.42        2.11      5.96 o 
 -17   8   2        1.31        5.62      5.71 o 
 -16   8   2      102.94      115.53      9.56 o 
 -15   8   2       38.27       32.79      4.33 o 
 -14   8   2       19.18       15.63      3.08 o 
 -13   8   2       32.50       31.37      3.34 o 
 -12   8   2      352.11      347.42      8.74 o 
 -11   8   2        0.78        4.16      2.09 o 
 -10   8   2       65.59       64.69      3.36 o 
  -9   8   2       20.20       26.37      3.25 o 
  -8   8   2       15.25       13.64      2.42 o 
  -7   8   2      458.08      457.88      8.34 o 
  -6   8   2      226.92      208.08      5.36 o 
  -5   8   2      103.29       92.51      3.68 o 
  -4   8   2      171.68      166.18      5.19 o 
  -3   8   2        2.09        1.51      2.28 o 
  -2   8   2        3.90        0.06      1.59 o 
  -1   8   2      604.65      578.01     10.35 o 
   0   8   2       60.66       72.54      3.57 o 
   1   8   2        1.84        1.39      1.60 o 
   2   8   2      263.40      238.07      5.70 o 
   3   8   2      643.06      680.51     11.89 o 
   4   8   2       58.25       46.97      4.71 o 
   5   8   2       13.42       10.36      2.49 o 
   6   8   2      182.76      192.46      6.28 o 
   7   8   2        1.18       -2.16      2.18 o 
   8   8   2        0.27        0.65      2.56 o 
   9   8   2       42.22       43.03      3.57 o 
  10   8   2      679.66      653.03      9.45 o 
  11   8   2        6.09        4.20      2.11 o 
  12   8   2      159.40      168.59      5.74 o 
  13   8   2       48.98       56.33      4.01 o 
  14   8   2        9.71        6.86      3.53 o 
  15   8   2       36.96       38.07      5.16 o 
  16   8   2       81.22       85.77      6.54 o 
  17   8   2        0.91       -3.06      4.25 o 
  18   8   2       32.45       24.39      5.70 o 
  19   8   2        0.15        2.88      5.01 o 
 -19   9   2        0.30        3.16      6.46 o 
 -18   9   2       12.24        7.02      5.96 o 
 -17   9   2        3.45        5.21      6.32 o 
 -16   9   2        0.02       -0.60      5.33 o 
 -15   9   2       33.58       43.90      7.30 o 
 -14   9   2       70.19       80.23      4.85 o 
 -13   9   2        5.35        6.36      2.97 o 
 -12   9   2      339.33      347.28      8.33 o 
 -11   9   2      251.10      257.07      6.35 o 
 -10   9   2        5.23        4.57      2.25 o 
  -9   9   2       30.22       19.69      2.66 o 
  -8   9   2      950.44      945.48     14.14 o 
  -7   9   2       75.64       73.59      3.89 o 
  -6   9   2      811.60      812.18     12.44 o 
  -5   9   2        6.26        1.28      2.33 o 
  -4   9   2      106.19      119.63      4.90 o 
  -3   9   2      378.47      349.99      8.04 o 
  -2   9   2       55.36       51.17      3.63 o 
  -1   9   2        2.80        0.99      2.08 o 
   0   9   2      264.95      268.82      6.99 o 
   1   9   2       55.22       51.98      3.28 o 
   2   9   2      109.63      115.45      5.79 o 
   3   9   2        4.63       -0.61      2.11 o 
   4   9   2        0.37        0.27      2.27 o 
   5   9   2       11.96       13.88      2.80 o 
   6   9   2       22.76       23.08      3.62 o 
   7   9   2       56.61       57.57      5.17 o 
   8   9   2       13.75       12.88      3.26 o 
   9   9   2      107.86       86.88      5.34 o 
  10   9   2        9.76        5.71      2.96 o 
  11   9   2      110.38       89.83      4.99 o 
  12   9   2        1.92       -0.55      2.91 o 
  13   9   2       19.86       23.14      3.77 o 
  14   9   2       58.82       56.19      4.83 o 
  15   9   2       37.68       49.22      7.10 o 
  16   9   2       45.32       48.71      5.86 o 
  17   9   2       81.43       99.59      7.45 o 
  18   9   2       35.30       28.77      5.86 o 
 -18  10   2        0.12       -3.17      6.05 o 
 -17  10   2        4.60        2.06      6.19 o 
 -16  10   2        1.38        4.99      6.08 o 
 -15  10   2       11.94        8.35      5.83 o 
 -14  10   2        0.13        4.37      4.13 o 
 -13  10   2       23.83       29.47      3.82 o 
 -12  10   2       36.92       42.53      4.99 o 
 -11  10   2       62.09       68.00      4.32 o 
 -10  10   2       14.79       13.61      2.72 o 
  -9  10   2       47.32       46.06      3.39 o 
  -8  10   2       47.24       60.11      4.82 o 
  -7  10   2      714.76      729.62     12.19 o 
  -6  10   2        5.78        7.47      2.55 o 
  -5  10   2       83.81       80.88      4.67 o 
  -4  10   2       23.66       26.26      3.43 o 
  -3  10   2       79.92       86.43      4.74 o 
  -2  10   2      202.78      208.80      5.92 o 
  -1  10   2        7.26       10.32      2.80 o 
   0  10   2      190.54      181.14      7.10 o 
   1  10   2      706.17      730.85     12.01 o 
   2  10   2       92.60       99.14      6.09 o 
   3  10   2        0.30       -2.05      2.35 o 
   4  10   2       17.33       15.57      3.65 o 
   5  10   2        0.61        2.47      2.84 o 
   6  10   2        2.47        0.23      3.95 o 
   7  10   2       37.39       30.73      4.21 o 
   8  10   2      139.85      142.33      8.87 o 
   9  10   2       15.16       16.83      4.21 o 
  10  10   2       11.49        5.35      2.57 o 
  11  10   2       28.54       28.87      3.75 o 
  12  10   2        0.40       -1.67      2.78 o 
  13  10   2        3.46        6.23      3.52 o 
  14  10   2       28.06       34.98      4.64 o 
  15  10   2        1.37        0.83      4.09 o 
  16  10   2       36.83       36.70      5.85 o 
  17  10   2       14.07       26.48      5.81 o 
 -17  11   2        2.36        0.35      7.37 o 
 -16  11   2        1.03        7.20      6.44 o 
 -15  11   2        0.17        5.82      5.94 o 
 -14  11   2        4.45       -4.02      5.39 o 
 -13  11   2        0.61       -0.07      3.87 o 
 -12  11   2       24.40       27.77      3.85 o 
 -11  11   2        4.81       -1.69      2.70 o 
 -10  11   2        9.56       10.09      3.00 o 
  -9  11   2        0.45        2.11      2.65 o 
  -8  11   2       73.74       81.57      4.51 o 
  -7  11   2      161.56      169.57      5.93 o 
  -6  11   2        7.43        4.43      2.59 o 
  -5  11   2        8.43        5.12      3.04 o 
  -4  11   2      112.35      119.88      5.68 o 
  -3  11   2        5.08        3.54      3.29 o 
  -2  11   2        0.81       -2.15      2.15 o 
  -1  11   2        0.17       -0.97      2.56 o 
   0  11   2       80.21       74.80      4.69 o 
   1  11   2       59.49       49.70      4.97 o 
   2  11   2      142.62      151.84      6.19 o 
   3  11   2      233.75      238.99      7.70 o 
   4  11   2        6.19        6.90      3.17 o 
   5  11   2      305.29      311.30      8.91 o 
   6  11   2        0.07       -2.96      2.96 o 
   7  11   2        0.24       -1.53      3.71 o 
   8  11   2       43.27       36.17      4.51 o 
   9  11   2        2.68       -3.28      3.28 o 
  10  11   2       58.48       58.46      3.94 o 
  11  11   2        0.00        1.44      3.07 o 
  12  11   2       11.87       16.82      3.88 o 
  13  11   2        4.92        8.49      4.13 o 
  14  11   2        9.75        9.44      4.60 o 
  15  11   2       12.35       13.51      5.04 o 
  16  11   2        0.05        3.07      4.80 o 
 -16  12   2        2.51       -4.50      5.74 o 
 -15  12   2        0.07        3.16      6.21 o 
 -14  12   2        4.07       11.03      6.30 o 
 -13  12   2       30.12       33.43      5.47 o 
 -12  12   2       11.52        9.06      4.48 o 
 -11  12   2       17.63       20.04      4.00 o 
 -10  12   2        2.83        5.21      3.45 o 
  -9  12   2       52.45       56.78      5.75 o 
  -8  12   2        0.71        2.72      2.86 o 
  -7  12   2       45.78       52.04      4.13 o 
  -6  12   2       26.26       31.21      3.59 o 
  -5  12   2      177.22      188.41      7.45 o 
  -4  12   2        0.00       -2.94      2.94 o 
  -3  12   2       28.05       37.78      6.49 o 
  -2  12   2        0.36       -1.61      2.67 o 
  -1  12   2       55.46       48.15      3.99 o 
   0  12   2       33.41       39.82      3.79 o 
   1  12   2       84.70       85.04      4.73 o 
   2  12   2        2.66        0.52      4.46 o 
   3  12   2       17.41       20.56      4.45 o 
   4  12   2      217.55      214.43      7.75 o 
   5  12   2       24.36       19.86      4.03 o 
   6  12   2        2.04        5.32      3.53 o 
   7  12   2       26.97       27.51      4.61 o 
   8  12   2        0.04       -3.41      5.78 o 
   9  12   2        1.80        2.31      3.54 o 
  10  12   2        0.15       -1.63      2.62 o 
  11  12   2        0.39        3.24      3.54 o 
  12  12   2        0.01       -0.90      3.98 o 
  13  12   2        3.36        1.14      4.38 o 
  14  12   2        3.52        2.99      4.87 o 
  15  12   2        1.95        1.22      5.00 o 
 -15  13   2        3.43        6.84      6.99 o 
 -14  13   2        1.13       -1.05      6.21 o 
 -13  13   2       20.88       20.59      7.32 o 
 -12  13   2        5.51        8.03      4.60 o 
 -11  13   2       18.38       27.97      9.24 o 
 -10  13   2        0.04       -1.77      4.02 o 
  -9  13   2       25.68       28.84      5.97 o 
  -8  13   2       49.11       56.43      4.67 o 
  -7  13   2        3.60        3.32      3.35 o 
  -6  13   2       62.50       69.07      5.64 o 
  -5  13   2        9.54        7.99      3.03 o 
  -4  13   2        7.28        7.54      4.92 o 
  -3  13   2       11.49       14.99      4.85 o 
  -2  13   2       16.98        8.57      3.53 o 
  -1  13   2        1.29       -0.37      2.76 o 
   0  13   2       36.48       37.69      3.72 o 
   1  13   2        0.09        0.12      2.80 o 
   2  13   2        8.83       11.11      3.57 o 
   3  13   2        0.26       -3.07      3.07 o 
   4  13   2        4.76        4.76      3.37 o 
   5  13   2        0.26        3.05      3.48 o 
   6  13   2        0.26        0.52      3.55 o 
   7  13   2        3.77       -2.13      4.56 o 
   8  13   2        0.45        2.59      3.72 o 
   9  13   2        1.17       -3.69      3.69 o 
  10  13   2        0.36       -2.24      4.46 o 
  11  13   2        0.03        1.66      4.09 o 
  12  13   2        2.11        0.22      4.21 o 
  13  13   2        1.18        3.30      4.74 o 
  14  13   2        6.98        5.07      8.15 o 
 -13  14   2        2.80        0.51     11.59 o 
 -12  14   2        1.95        7.15      4.97 o 
 -11  14   2        0.10       -2.94      4.44 o 
 -10  14   2        0.54       -4.07      4.07 o 
  -9  14   2        0.00        4.90      4.38 o 
  -8  14   2        8.70        5.80      4.31 o 
  -7  14   2       44.64       54.83      4.78 o 
  -6  14   2       51.93       61.71      4.90 o 
  -5  14   2       13.14       15.73      3.55 o 
  -4  14   2        0.01        4.64      5.07 o 
  -3  14   2        2.20        5.41      3.72 o 
  -2  14   2       44.55       55.27      5.92 o 
  -1  14   2        2.80        4.62      2.97 o 
   0  14   2        8.97        5.23      3.15 o 
   1  14   2       68.46       72.47      5.60 o 
   2  14   2        0.09       -2.49      3.34 o 
   3  14   2        8.77        9.69      5.98 o 
   4  14   2       18.58       26.66      4.51 o 
   5  14   2        2.51        6.24      4.74 o 
   6  14   2       18.39       20.12      4.83 o 
   7  14   2        8.27        7.71      4.31 o 
   8  14   2       10.53        8.70      4.42 o 
   9  14   2        1.70       -0.68      3.58 o 
  10  14   2       11.20        8.64      4.75 o 
  11  14   2        0.01        6.76      4.77 o 
  12  14   2        3.40       -2.33      6.68 o 
 -11  15   2        1.75        6.00      5.18 o 
 -10  15   2        0.64       -1.64      4.66 o 
  -9  15   2        0.06       -4.03      4.24 o 
  -8  15   2        0.83        0.50      4.54 o 
  -7  15   2       22.85       15.70      5.12 o 
  -6  15   2        1.44        6.54      3.82 o 
  -5  15   2       18.72       22.01      4.12 o 
  -4  15   2        2.61        6.64      4.27 o 
  -3  15   2       24.19       20.40      4.64 o 
  -2  15   2        5.49        3.53      3.61 o 
  -1  15   2       63.34       82.56      5.67 o 
   0  15   2        4.57        7.78      3.37 o 
   1  15   2        4.21       -0.77      3.50 o 
   2  15   2       11.04       16.12      4.53 o 
   3  15   2        0.03        0.26      3.82 o 
   4  15   2        4.88        3.16      4.08 o 
   5  15   2        0.46        1.79      4.15 o 
   6  15   2       13.63       12.80      4.44 o 
   7  15   2        4.41        3.97      4.54 o 
   8  15   2        0.39        3.40      4.49 o 
   9  15   2        0.63        1.61      6.64 o 
  10  15   2        1.72        5.18      5.13 o 
  -8  16   2        0.14        3.87      5.09 o 
  -7  16   2       19.94       31.64      6.12 o 
  -6  16   2       12.09       15.74      5.50 o 
  -5  16   2       85.70      120.79      8.64 o 
  -4  16   2       10.75        9.86      5.01 o 
  -3  16   2       12.91       24.23      5.31 o 
  -2  16   2        0.73       -1.28      3.88 o 
  -1  16   2       14.19       13.58      4.28 o 
   0  16   2        1.45        0.13      3.84 o 
   1  16   2        1.57        5.41      4.02 o 
   2  16   2        6.86        2.30      3.83 o 
   3  16   2        5.45        0.55      6.34 o 
   4  16   2        2.54        8.83      4.82 o 
   5  16   2       20.47       26.95      5.55 o 
   6  16   2        9.16        8.80      5.07 o 
   7  16   2        3.70        6.37      5.05 o 
  -3  17   2        0.70        4.21     10.53 o 
  -2  17   2       10.61       12.89      6.38 o 
  -1  17   2        0.47       -5.06      8.08 o 
   0  17   2        2.04        0.97      7.55 o 
   1  17   2        0.16       -6.65      6.65 o 
 -23   1   3       10.45       21.70      8.95 o 
 -22   1   3        1.22       -3.67      8.25 o 
 -21   1   3       11.46       19.68      6.82 o 
 -20   1   3        0.86        1.58      5.21 o 
 -19   1   3       23.75       17.91      5.71 o 
 -18   1   3        1.20        7.02      4.72 o 
 -17   1   3        7.04       13.34      4.84 o 
 -16   1   3       39.63       60.72      4.20 o 
 -15   1   3        0.94        2.57      2.79 o 
 -14   1   3      260.64      263.33      5.35 o 
 -13   1   3        2.15       -1.12      1.37 o 
 -12   1   3      410.48      461.13      5.70 o 
 -11   1   3      304.31      331.21      4.75 o 
 -10   1   3     1739.65     1808.75     15.18 o 
  -9   1   3        0.66       -0.87      0.87 o 
  -8   1   3     1024.03     1064.85     10.63 o 
  -7   1   3        3.20        4.44      0.66 o 
  -6   1   3       27.48       21.87      0.84 o 
  -5   1   3      162.24      170.02      2.08 o 
  -4   1   3     5639.73     5795.94     43.03 o 
  -3   1   3     4057.44     4057.53     34.82 o 
  -2   1   3     1490.58     1397.15     13.55 o 
  -1   1   3      541.92      593.53      5.71 o 
   0   1   3     3023.01     3030.85     25.91 o 
   1   1   3       49.59       64.55      1.11 o 
   2   1   3       47.29       51.50      1.13 o 
   3   1   3       18.25       32.07      1.00 o 
   4   1   3     2361.47     2440.67     20.67 o 
   5   1   3      506.91      549.51      5.75 o 
   6   1   3      572.11      645.14      7.39 o 
   7   1   3       62.63       89.20      2.38 o 
   8   1   3       23.53       25.30      1.55 o 
   9   1   3      408.39      408.79      6.18 o 
  10   1   3       34.06       37.16      2.59 o 
  11   1   3     1024.88     1013.50     13.33 o 
  12   1   3      369.55      355.59      9.34 o 
  13   1   3      162.30      157.54      8.08 o 
  14   1   3      187.46      186.94      5.77 o 
  15   1   3       31.58       28.99      3.29 o 
  16   1   3        1.53       -1.14      2.59 o 
  17   1   3       13.94       14.22      3.34 o 
  18   1   3       17.54       17.89      3.64 o 
  19   1   3       20.99       23.10      7.73 o 
  20   1   3       45.58       59.83      8.26 o 
  21   1   3        1.06       -1.08      4.64 o 
 -23   2   3        2.57        6.28      6.33 o 
 -22   2   3        0.01        8.95      6.46 o 
 -21   2   3        3.29        6.38      5.80 o 
 -20   2   3        0.56        0.61      6.32 o 
 -19   2   3       21.91       29.10      6.33 o 
 -18   2   3        0.75       -4.20      4.20 o 
 -17   2   3       20.71       25.67      5.58 o 
 -16   2   3        0.72        1.12      2.65 o 
 -15   2   3        0.07        0.94      2.31 o 
 -14   2   3        2.29        1.05      1.86 o 
 -13   2   3       52.08       56.22      2.41 o 
 -12   2   3      193.49      220.17      4.21 o 
 -11   2   3      291.43      308.41      4.36 o 
 -10   2   3      476.39      434.91      5.17 o 
  -9   2   3     2355.47     2303.26     18.60 o 
  -8   2   3     2331.35     2277.21     20.77 o 
  -7   2   3     1780.69     1836.85     16.88 o 
  -6   2   3       11.84       17.34      0.89 o 
  -5   2   3      585.42      610.81     10.36 o 
  -4   2   3       24.06       20.09      0.75 o 
  -3   2   3        8.20       10.08      0.87 o 
  -2   2   3       46.74       50.87      1.30 o 
  -1   2   3      819.13      791.24      7.41 o 
   0   2   3       55.44       49.06      1.00 o 
   1   2   3      105.00      103.46      1.62 o 
   2   2   3      483.20      499.53      5.44 o 
   3   2   3      106.94      118.19      3.61 o 
   4   2   3      497.18      501.21      5.90 o 
   5   2   3      766.69      842.41      8.19 o 
   6   2   3      231.24      254.13      5.05 o 
   7   2   3        4.35        1.61      1.26 o 
   8   2   3      387.87      414.38      8.12 o 
   9   2   3      296.68      282.50      5.59 o 
  10   2   3       54.69       51.16      2.33 o 
  11   2   3       29.51       22.31      1.90 o 
  12   2   3      331.11      331.47      8.83 o 
  13   2   3      108.24      115.54      4.56 o 
  14   2   3       43.60       49.64      3.62 o 
  15   2   3        1.26        3.33      2.50 o 
  16   2   3        4.31        4.34      2.87 o 
  17   2   3       50.49       45.70      4.21 o 
  18   2   3        8.97       13.22      3.50 o 
  19   2   3       23.80       23.28      4.98 o 
  20   2   3        3.78        6.20      4.54 o 
  21   2   3        1.85       -4.49      4.49 o 
 -22   3   3        3.56       -1.40      5.96 o 
 -21   3   3        6.16        8.37      6.19 o 
 -20   3   3       11.56       19.69      8.43 o 
 -19   3   3        6.57        0.09      5.27 o 
 -18   3   3        3.14       -1.12      4.55 o 
 -17   3   3        9.01        9.78      4.70 o 
 -16   3   3        6.62        4.47      3.10 o 
 -15   3   3        1.16        2.60      2.22 o 
 -14   3   3        3.76        3.31      1.71 o 
 -13   3   3      526.79      525.96      7.35 o 
 -12   3   3      515.74      487.02      6.79 o 
 -11   3   3       36.21       50.01      2.74 o 
 -10   3   3      165.89      146.69      3.16 o 
  -9   3   3       16.29       20.69      1.88 o 
  -8   3   3       52.06       61.27      2.01 o 
  -7   3   3      122.50      106.74      3.19 o 
  -6   3   3        9.22        8.05      1.07 o 
  -5   3   3     2030.82     2173.45     20.97 o 
  -4   3   3        7.62       13.01      1.01 o 
  -3   3   3      188.62      192.75      2.56 o 
  -2   3   3     1270.53     1291.74     16.19 o 
  -1   3   3      198.15      227.26      2.63 o 
   0   3   3      188.06      214.45      2.61 o 
   1   3   3        1.02       -0.51      0.64 o 
   2   3   3       14.66       18.89      1.16 o 
   3   3   3      981.94      995.92     11.87 o 
   4   3   3      577.65      582.84      8.06 o 
   5   3   3       89.13       92.52      2.69 o 
   6   3   3      663.25      592.14      7.09 o 
   7   3   3        1.99        0.28      1.23 o 
   8   3   3       84.34       83.49      3.05 o 
   9   3   3       24.09       21.60      2.17 o 
  10   3   3       66.35       67.96      3.19 o 
  11   3   3        0.18       -1.40      2.07 o 
  12   3   3       78.43       76.89      3.82 o 
  13   3   3      166.97      174.16      5.49 o 
  14   3   3        7.43        9.37      3.10 o 
  15   3   3        4.62        6.78      3.06 o 
  16   3   3      101.67      110.64      5.18 o 
  17   3   3       19.05       21.33      3.64 o 
  18   3   3       14.84        9.45      3.46 o 
  19   3   3       28.40       30.88      6.94 o 
  20   3   3        0.01       -4.37      4.37 o 
  21   3   3        7.80        7.80      5.28 o 
 -22   4   3        1.52        0.96      6.33 o 
 -21   4   3        3.13       28.10     12.99 o 
 -20   4   3        2.64        7.88      5.83 o 
 -19   4   3       13.69       10.57      9.66 o 
 -18   4   3        3.30        4.21      9.30 o 
 -17   4   3       70.64       64.54      7.19 o 
 -16   4   3       40.91       37.40      4.29 o 
 -15   4   3        4.72        5.53      2.30 o 
 -14   4   3       54.81       56.97      2.72 o 
 -13   4   3      100.89       97.94      3.59 o 
 -12   4   3       10.29        7.86      2.07 o 
 -11   4   3      194.22      188.47      4.39 o 
 -10   4   3      547.58      587.75      7.82 o 
  -9   4   3        5.57        0.64      1.18 o 
  -8   4   3       60.27       55.64      2.07 o 
  -7   4   3      123.26      151.78      3.35 o 
  -6   4   3      828.00      921.44      9.54 o 
  -5   4   3     1083.33     1143.14     12.19 o 
  -4   4   3     7522.28     7790.28     77.60 o 
  -3   4   3     3144.09     3451.88     35.54 o 
  -2   4   3       46.40       37.80      1.88 o 
  -1   4   3     1782.71     1868.56     20.19 o 
   0   4   3      693.02      723.49      8.24 o 
   1   4   3     2730.01     2785.12     26.75 o 
   2   4   3       88.80       87.30      2.61 o 
   3   4   3      116.36      153.51      5.17 o 
   4   4   3       22.76       19.55      1.68 o 
   5   4   3      269.75      285.61      5.42 o 
   6   4   3       49.69       45.50      2.27 o 
   7   4   3        1.52        1.23      1.37 o 
   8   4   3       78.50       74.17      1.91 o 
   9   4   3      100.74      108.80      3.77 o 
  10   4   3       57.25       51.13      3.79 o 
  11   4   3       42.75       40.39      3.51 o 
  12   4   3       21.75       21.34      2.79 o 
  13   4   3       71.61       68.10      3.99 o 
  14   4   3       30.26       26.27      3.28 o 
  15   4   3       27.54       35.65      3.69 o 
  16   4   3       24.67       27.99      3.67 o 
  17   4   3        1.96        1.25      3.64 o 
  18   4   3        9.52       10.67      3.66 o 
  19   4   3        6.47        6.34      4.60 o 
  20   4   3        3.85        8.95      6.74 o 
 -22   5   3        0.55        2.58      7.02 o 
 -21   5   3        0.59        2.30      5.90 o 
 -20   5   3        0.12        5.68      7.02 o 
 -19   5   3       10.47        8.35      6.67 o 
 -18   5   3        1.28       -0.42     11.24 o 
 -17   5   3        2.62        6.44      5.09 o 
 -16   5   3        0.00        2.81      3.19 o 
 -15   5   3       16.59       23.56      2.90 o 
 -14   5   3        0.95       -1.32      2.08 o 
 -13   5   3        9.42        8.16      2.04 o 
 -12   5   3      125.06      116.85      3.80 o 
 -11   5   3        1.28       -1.50      1.50 o 
 -10   5   3       31.97       33.34      2.29 o 
  -9   5   3      123.83      129.39      3.36 o 
  -8   5   3      309.69      327.00      5.09 o 
  -7   5   3      937.73      973.98     10.69 o 
  -6   5   3       33.44       39.15      1.79 o 
  -5   5   3        8.39       10.11      1.52 o 
  -4   5   3      895.42      900.04     11.29 o 
  -3   5   3       32.69       36.62      2.62 o 
  -2   5   3      600.75      617.02      7.66 o 
  -1   5   3      815.32      914.12     11.30 o 
   0   5   3      202.97      237.76      5.93 o 
   1   5   3      387.01      451.60      7.84 o 
   2   5   3       17.33       19.44      1.65 o 
   3   5   3       30.53       31.28      1.95 o 
   4   5   3       36.99       58.98      3.37 o 
   5   5   3      124.79      129.54      3.79 o 
   6   5   3       65.91       57.22      2.85 o 
   7   5   3       43.22       43.97      2.46 o 
   8   5   3      478.38      477.56      7.81 o 
   9   5   3       21.30       21.13      2.67 o 
  10   5   3        0.14       -1.89      2.43 o 
  11   5   3      196.22      204.23      5.58 o 
  12   5   3        1.35       -1.90      2.13 o 
  13   5   3       44.09       47.07      4.58 o 
  14   5   3        8.31        4.95      2.62 o 
  15   5   3        0.46        0.00      2.80 o 
  16   5   3        2.66        0.68      2.93 o 
  17   5   3       64.70       73.30      4.91 o 
  18   5   3        7.35        4.13      4.47 o 
  19   5   3        2.89       -3.46      5.02 o 
  20   5   3        8.34       15.61      5.16 o 
 -21   6   3       15.49       13.23      7.05 o 
 -20   6   3        0.06       -5.62      5.62 o 
 -19   6   3        4.02        0.97      5.58 o 
 -18   6   3        1.50        3.07      6.32 o 
 -17   6   3       17.63       23.07      9.48 o 
 -16   6   3        2.28        2.20      3.22 o 
 -15   6   3        1.13        2.31      3.07 o 
 -14   6   3        8.41        6.14      2.48 o 
 -13   6   3        8.85       13.53      2.53 o 
 -12   6   3       88.31       89.03      3.58 o 
 -11   6   3       83.63       96.79      3.68 o 
 -10   6   3      285.48      273.28      5.56 o 
  -9   6   3      764.43      732.50     11.57 o 
  -8   6   3       10.03        6.84      1.57 o 
  -7   6   3      240.17      238.44      4.41 o 
  -6   6   3     1000.01     1094.89     14.54 o 
  -5   6   3      227.14      207.46      4.60 o 
  -4   6   3      304.82      319.45      6.03 o 
  -3   6   3      264.86      209.68      4.51 o 
  -2   6   3       89.66       95.91      2.86 o 
  -1   6   3      241.48      284.59      6.01 o 
   0   6   3     3591.67     3856.83     45.20 o 
   1   6   3      253.10      239.65      5.01 o 
   2   6   3      203.72      182.63      4.91 o 
   3   6   3       85.19       81.29      3.01 o 
   4   6   3     1281.79     1312.13     16.36 o 
   5   6   3      207.10      203.45      4.97 o 
   6   6   3        0.48        1.52      1.63 o 
   7   6   3      489.07      489.82     10.25 o 
   8   6   3      110.73      110.33      3.85 o 
   9   6   3       60.32       60.63      3.61 o 
  10   6   3       92.72       82.89      5.02 o 
  11   6   3       10.94        7.19      2.51 o 
  12   6   3      163.11      155.02      5.31 o 
  13   6   3        2.80        1.80      2.47 o 
  14   6   3       43.62       39.60      3.77 o 
  15   6   3       20.65       15.47      3.35 o 
  16   6   3       18.77       18.64      3.63 o 
  17   6   3       24.64       29.47      4.11 o 
  18   6   3       13.26       10.21      7.04 o 
  19   6   3        1.21       -4.42      4.42 o 
 -21   7   3        0.05        3.32     10.01 o 
 -20   7   3        0.12        2.01      6.85 o 
 -19   7   3       26.60       35.84     13.87 o 
 -18   7   3        2.08        1.80      5.55 o 
 -17   7   3       72.77       82.80      8.68 o 
 -16   7   3        4.38        4.14      5.09 o 
 -15   7   3       22.56       14.94      3.96 o 
 -14   7   3        4.22        2.10      2.74 o 
 -13   7   3        3.14        4.26      2.38 o 
 -12   7   3       65.48       56.82      3.23 o 
 -11   7   3       42.25       35.20      3.79 o 
 -10   7   3        1.66       -1.35      1.83 o 
  -9   7   3     1279.24     1290.47     16.50 o 
  -8   7   3      946.44      938.89     11.93 o 
  -7   7   3        1.36       -1.50      1.50 o 
  -6   7   3      167.86      182.16      4.72 o 
  -5   7   3      614.21      596.79      9.19 o 
  -4   7   3      179.76      156.05      4.19 o 
  -3   7   3      115.78      102.36      3.45 o 
  -2   7   3       78.38       77.21      3.07 o 
  -1   7   3       26.34       34.30      2.53 o 
   0   7   3      211.54      214.18      5.83 o 
   1   7   3      116.48      108.07      4.66 o 
   2   7   3       61.83       46.15      3.09 o 
   3   7   3      299.81      329.63      7.32 o 
   4   7   3        4.13       -0.83      1.71 o 
   5   7   3       53.96       57.71      3.16 o 
   6   7   3       36.98       36.58      2.83 o 
   7   7   3        0.15        2.54      1.99 o 
   8   7   3      775.16      741.06     12.91 o 
   9   7   3       10.29       13.67      2.39 o 
  10   7   3      273.40      271.04      5.54 o 
  11   7   3       90.37       95.80      4.31 o 
  12   7   3       14.24        8.38      2.85 o 
  13   7   3        3.04        1.40      2.77 o 
  14   7   3        1.65       -2.58      2.58 o 
  15   7   3        1.71        0.46      3.03 o 
  16   7   3       15.15       10.92      3.50 o 
  17   7   3        0.58        0.30      3.74 o 
  18   7   3        0.10       -1.85      4.30 o 
  19   7   3       16.79        9.95      6.71 o 
 -20   8   3       25.17       17.44      7.19 o 
 -19   8   3        0.11       -0.80      5.55 o 
 -18   8   3        5.28       -2.11      5.33 o 
 -17   8   3       31.13       34.72      6.94 o 
 -16   8   3       65.73       75.36      8.56 o 
 -15   8   3      132.92      154.18      7.95 o 
 -14   8   3       25.06       23.42      4.33 o 
 -13   8   3       40.32       50.98      3.75 o 
 -12   8   3        3.15        3.42      2.36 o 
 -11   8   3      136.78      154.24      4.81 o 
 -10   8   3      123.60      129.37      4.36 o 
  -9   8   3      232.00      224.65      5.44 o 
  -8   8   3        3.61        6.36      2.00 o 
  -7   8   3      688.27      678.89     10.69 o 
  -6   8   3       64.49       60.22      3.16 o 
  -5   8   3        4.46        5.93      1.88 o 
  -4   8   3        3.34       -0.37      1.58 o 
  -3   8   3       38.97       34.04      2.79 o 
  -2   8   3      453.49      462.04      8.03 o 
  -1   8   3       15.19       12.66      2.23 o 
   0   8   3       14.52       11.81      2.20 o 
   1   8   3        0.60       -0.28      1.61 o 
   2   8   3       26.07       27.99      2.74 o 
   3   8   3        2.89        2.55      2.10 o 
   4   8   3        8.48        4.27      2.17 o 
   5   8   3       67.71       62.61      3.83 o 
   6   8   3      292.16      283.78      7.65 o 
   7   8   3      161.24      146.47      7.57 o 
   8   8   3       24.80       26.08      3.15 o 
   9   8   3        0.37        2.52      2.29 o 
  10   8   3       94.07       80.13      4.20 o 
  11   8   3       51.35       47.98      3.73 o 
  12   8   3        9.24       13.81      3.94 o 
  13   8   3      104.09      103.49      5.05 o 
  14   8   3       26.19       33.61      4.23 o 
  15   8   3       27.28       25.74      3.91 o 
  16   8   3       32.85       43.26      4.50 o 
  17   8   3        0.54       -0.43      4.43 o 
  18   8   3        5.20       -0.54      5.32 o 
 -19   9   3        1.26       10.38      6.69 o 
 -18   9   3        0.99       -0.11      7.90 o 
 -17   9   3        2.53        3.04      5.79 o 
 -16   9   3        0.05       -3.69      6.50 o 
 -15   9   3       30.54       37.89      5.25 o 
 -14   9   3        5.17        1.81      3.87 o 
 -13   9   3        0.16        3.51      3.43 o 
 -12   9   3        7.84        8.59      2.82 o 
 -11   9   3       26.00       27.42      4.28 o 
 -10   9   3      319.58      332.91      7.76 o 
  -9   9   3        0.20        6.84      2.31 o 
  -8   9   3      686.78      678.50     11.67 o 
  -7   9   3       14.22        9.57      2.53 o 
  -6   9   3        0.05        0.51      2.07 o 
  -5   9   3        0.17        0.52      1.89 o 
  -4   9   3      445.11      432.26      8.17 o 
  -3   9   3      317.77      297.04      7.40 o 
  -2   9   3      144.45      136.58      4.55 o 
  -1   9   3      189.56      195.76      5.99 o 
   0   9   3      100.44      104.51      4.55 o 
   1   9   3      118.94      119.26      4.37 o 
   2   9   3        8.07        6.31      2.43 o 
   3   9   3      333.84      348.59      8.36 o 
   4   9   3        1.03       -1.71      2.25 o 
   5   9   3      136.49      124.77      5.43 o 
   6   9   3      126.11      130.05      6.65 o 
   7   9   3        0.73       -0.67      2.74 o 
   8   9   3       79.61       85.91      5.12 o 
   9   9   3       76.40       74.95      5.12 o 
  10   9   3        0.52        0.18      2.26 o 
  11   9   3      127.38      132.34      7.30 o 
  12   9   3        0.43        2.42      3.06 o 
  13   9   3       43.14       43.25      4.11 o 
  14   9   3        4.81        3.31      3.23 o 
  15   9   3        1.47       -0.63      3.19 o 
  16   9   3        0.62        3.49      4.42 o 
  17   9   3        4.82        8.27      4.88 o 
  18   9   3        7.90        9.66      7.79 o 
 -18  10   3        0.11        3.59      6.30 o 
 -17  10   3       15.75        1.75      6.15 o 
 -16  10   3        9.19        3.14      5.55 o 
 -15  10   3        0.46        3.55      7.20 o 
 -14  10   3       61.64       60.32      6.72 o 
 -13  10   3        0.10       -0.29      6.19 o 
 -12  10   3       80.91       77.71      8.39 o 
 -11  10   3      111.70       95.71      8.16 o 
 -10  10   3        3.48        7.96      2.77 o 
  -9  10   3        0.37        3.28      2.51 o 
  -8  10   3       41.71       36.68      3.46 o 
  -7  10   3      138.80      174.03      5.70 o 
  -6  10   3       54.48       40.99      3.40 o 
  -5  10   3      104.40      104.03      5.14 o 
  -4  10   3      381.12      344.56      7.59 o 
  -3  10   3      206.23      201.57      6.57 o 
  -2  10   3        0.73        0.23      2.22 o 
  -1  10   3      253.28      241.12      7.09 o 
   0  10   3       63.95       57.52      4.02 o 
   1  10   3       95.76       81.53      4.05 o 
   2  10   3      292.72      281.08      7.78 o 
   3  10   3       74.66       62.88      4.33 o 
   4  10   3       14.95       22.80      3.37 o 
   5  10   3       94.54       96.72      5.21 o 
   6  10   3        0.72        0.47      2.83 o 
   7  10   3      654.78      637.15     13.29 o 
   8  10   3        6.64       15.06      3.71 o 
   9  10   3      231.02      238.70     10.34 o 
  10  10   3        4.98        0.22      3.00 o 
  11  10   3        1.25       -2.99      2.99 o 
  12  10   3        0.80       -0.37      3.79 o 
  13  10   3       23.76       20.24      4.06 o 
  14  10   3       10.29       14.83      4.15 o 
  15  10   3       13.69       11.88      4.80 o 
  16  10   3        8.49        5.63      4.86 o 
  17  10   3        0.18        2.69      5.73 o 
 -17  11   3        0.74       -6.44      8.08 o 
 -16  11   3       10.76       14.26      7.72 o 
 -15  11   3       53.61       68.47      8.93 o 
 -14  11   3       20.20       30.64      5.37 o 
 -13  11   3        0.20       -0.87      3.96 o 
 -12  11   3       16.32       11.55      4.56 o 
 -11  11   3       17.89       21.67      4.63 o 
 -10  11   3       16.35       20.88      3.29 o 
  -9  11   3        0.61        1.37      2.61 o 
  -8  11   3       64.24       58.39      4.09 o 
  -7  11   3        1.51        3.56      2.59 o 
  -6  11   3      235.69      251.20      6.91 o 
  -5  11   3       54.89       51.24      3.74 o 
  -4  11   3       38.66       37.92      3.39 o 
  -3  11   3        7.34        7.13      3.02 o 
  -2  11   3        0.04       -1.49      2.17 o 
  -1  11   3      215.45      206.92      7.49 o 
   0  11   3       94.82       81.68      4.31 o 
   1  11   3       89.06       91.31      4.66 o 
   2  11   3        7.05        4.51      2.92 o 
   3  11   3      294.48      276.22      8.29 o 
   4  11   3       68.29       63.30      4.67 o 
   5  11   3        0.00       -3.34      3.34 o 
   6  11   3       29.00       22.98      5.43 o 
   7  11   3       12.44       13.77      3.72 o 
   8  11   3        5.53        0.59      3.32 o 
   9  11   3       12.38        4.92      3.71 o 
  10  11   3        9.07       16.54      4.32 o 
  11  11   3        2.11        3.33      3.45 o 
  12  11   3       42.39       46.81      4.92 o 
  13  11   3        0.16        3.05      3.76 o 
  14  11   3       11.34        9.34      4.59 o 
  15  11   3       53.34       69.31      6.93 o 
  16  11   3        2.78        0.08      5.09 o 
 -16  12   3        5.42        2.88      7.37 o 
 -15  12   3        6.99        4.92      9.13 o 
 -14  12   3        2.14       -4.30      4.30 o 
 -13  12   3       12.83       10.55      4.70 o 
 -12  12   3        2.81        2.19      4.31 o 
 -11  12   3        1.09       -3.49      3.49 o 
 -10  12   3       17.53       16.35      4.84 o 
  -9  12   3        7.98       17.33      4.09 o 
  -8  12   3       37.55       37.75      3.90 o 
  -7  12   3      105.13      108.45      5.23 o 
  -6  12   3       15.57       10.45      3.01 o 
  -5  12   3      193.05      186.07      6.74 o 
  -4  12   3       25.72       27.67      3.35 o 
  -3  12   3       52.87       60.32      4.74 o 
  -2  12   3      113.98      127.88      8.33 o 
  -1  12   3      146.62      132.03      5.44 o 
   0  12   3        0.44        0.11      2.65 o 
   1  12   3        9.12        7.73      2.84 o 
   2  12   3       12.06        6.09      3.09 o 
   3  12   3       17.87       23.32      5.52 o 
   4  12   3        7.36        6.74      3.39 o 
   5  12   3       28.71       19.05      3.98 o 
   6  12   3       93.55       87.97      5.80 o 
   7  12   3        8.15        9.25      3.79 o 
   8  12   3      150.48      152.18      8.62 o 
   9  12   3        1.14        8.21      3.98 o 
  10  12   3        1.03        8.13      3.66 o 
  11  12   3       11.77       10.56      3.99 o 
  12  12   3       14.05       14.01      4.24 o 
  13  12   3       20.42       12.21      4.98 o 
  14  12   3        1.01        9.85      4.82 o 
 -15  13   3        2.59       -6.33      6.33 o 
 -14  13   3        3.43       -4.92      5.80 o 
 -13  13   3        7.60        6.39      4.95 o 
 -12  13   3        0.10        3.22      4.46 o 
 -11  13   3       20.57       24.73      5.41 o 
 -10  13   3       13.88       17.83      6.80 o 
  -9  13   3        4.16        8.89      4.40 o 
  -8  13   3       62.33       72.25      6.46 o 
  -7  13   3       39.92       51.11      4.86 o 
  -6  13   3       28.68       27.71      3.87 o 
  -5  13   3        0.02        1.32      2.67 o 
  -4  13   3        6.80        3.00      3.49 o 
  -3  13   3        8.61        9.77      3.56 o 
  -2  13   3        0.97       -1.41      3.10 o 
  -1  13   3       13.72       14.59      3.09 o 
   0  13   3        0.88        4.13      2.70 o 
   1  13   3       11.95        5.94      3.29 o 
   2  13   3        0.08       -0.53      3.11 o 
   3  13   3        1.15        4.60      3.46 o 
   4  13   3       59.64       60.83      5.34 o 
   5  13   3        0.37        6.70      3.71 o 
   6  13   3        1.28       -0.19      3.60 o 
   7  13   3        8.62       18.94      4.50 o 
   8  13   3        2.48        2.26      3.88 o 
   9  13   3        1.17        2.91      3.92 o 
  10  13   3        0.23        0.33      3.69 o 
  11  13   3        5.63        6.94      4.06 o 
  12  13   3       12.61       15.36      5.12 o 
  13  13   3        2.37       -3.57      7.60 o 
 -13  14   3        3.63        7.79      5.28 o 
 -12  14   3       19.81       15.49      6.61 o 
 -11  14   3        6.39        1.43      6.78 o 
 -10  14   3        0.35        1.45      4.76 o 
  -9  14   3       22.03       19.63      6.46 o 
  -8  14   3        0.02       -0.66      5.29 o 
  -7  14   3       44.75       55.23     10.70 o 
  -6  14   3        3.59        1.74      4.02 o 
  -5  14   3       18.42       16.06      4.05 o 
  -4  14   3       28.03       49.48      5.51 o 
  -3  14   3        0.46       -2.81      2.81 o 
  -2  14   3        2.00       -0.49      3.57 o 
  -1  14   3       21.84       23.03      3.68 o 
   0  14   3        1.58        0.86      2.76 o 
   1  14   3        3.15        7.88      3.80 o 
   2  14   3        8.49        3.35      3.63 o 
   3  14   3        0.04       -3.04      3.43 o 
   4  14   3       28.16       36.01      4.86 o 
   5  14   3        1.13       -0.71      4.36 o 
   6  14   3        6.75        5.34      4.09 o 
   7  14   3        0.63       -2.46      6.99 o 
   8  14   3        6.93       -1.17      4.90 o 
   9  14   3       17.32       10.12      5.83 o 
  10  14   3        0.75       -0.04      4.37 o 
  11  14   3        4.86        0.15      5.63 o 
 -11  15   3        1.35        2.52      5.14 o 
 -10  15   3        7.07        5.91      5.10 o 
  -9  15   3       18.75       13.79      5.51 o 
  -8  15   3        0.09       -4.29      4.29 o 
  -7  15   3       39.16       44.60      6.34 o 
  -6  15   3        0.02        5.55      4.56 o 
  -5  15   3       69.57       91.19      7.49 o 
  -4  15   3        1.00        0.86      4.10 o 
  -3  15   3        1.66        2.19      3.96 o 
  -2  15   3        0.38       -1.64      3.11 o 
  -1  15   3       25.03       30.09      5.88 o 
   0  15   3       31.52       33.39      4.69 o 
   1  15   3       13.13       21.56      4.23 o 
   2  15   3       11.78       23.21      4.85 o 
   3  15   3        1.51       -3.78      3.78 o 
   4  15   3        0.17       -3.98      3.98 o 
   5  15   3        5.36        2.19      4.44 o 
   6  15   3       12.44       16.37      4.66 o 
   7  15   3        2.06       -4.28      6.28 o 
   8  15   3        2.72        6.53      4.83 o 
   9  15   3       19.08       27.83      5.79 o 
  -8  16   3        0.37       -2.33      4.76 o 
  -7  16   3        1.62       -0.77      4.90 o 
  -6  16   3       36.28       39.35      6.59 o 
  -5  16   3       18.01       22.15      5.78 o 
  -4  16   3        4.40       10.63      5.65 o 
  -3  16   3        1.17        5.46      4.29 o 
  -2  16   3        5.00       15.96      4.39 o 
  -1  16   3       11.86       13.74      5.84 o 
   0  16   3        2.65       -1.34      6.50 o 
   1  16   3        2.15        2.27      6.15 o 
   2  16   3        2.59       19.48      6.92 o 
   3  16   3       25.23       23.75      7.65 o 
   4  16   3        9.39       13.26      7.59 o 
   5  16   3        6.62       14.27      7.90 o 
   6  16   3        3.36       -0.93      6.83 o 
 -23   0   4        1.52        9.13      9.48 o 
 -22   0   4        2.06        3.51      9.13 o 
 -21   0   4        9.29        8.78      8.08 o 
 -20   0   4        7.10       23.88      8.78 o 
 -19   0   4        0.04        1.76      6.67 o 
 -18   0   4      110.53      120.44     12.64 o 
 -17   0   4       20.41       20.37      7.37 o 
 -16   0   4        8.65        5.62      5.97 o 
 -15   0   4       31.05       38.62      7.72 o 
 -14   0   4       48.30       31.52      5.62 o 
 -13   0   4       64.87       63.52      4.81 o 
 -12   0   4      138.89      147.44      5.42 o 
 -11   0   4       22.16       15.58      1.79 o 
 -10   0   4      132.74      174.36      4.02 o 
  -9   0   4     1863.33     1875.81     20.40 o 
  -8   0   4     1704.72     1757.26     21.66 o 
  -7   0   4     1038.93     1177.26     13.21 o 
  -6   0   4      223.71      251.11      3.57 o 
  -5   0   4      651.50      658.52      8.45 o 
  -4   0   4     1158.34     1228.78     17.12 o 
  -3   0   4     1151.57     1187.50     31.25 o 
  -2   0   4      192.58      199.09      8.43 o 
  -1   0   4      167.81      154.51      2.96 o 
   0   0   4       13.25        9.65      1.11 o 
   1   0   4       80.27      100.98      2.48 o 
   2   0   4      680.92      682.72      8.29 o 
   3   0   4    19500.34    20972.46    229.41 o 
   4   0   4      295.71      286.20      5.31 o 
   5   0   4     1373.52     1633.26     20.46 o 
   6   0   4      474.60      470.63      8.51 o 
   7   0   4      107.24       86.47      5.65 o 
   8   0   4      781.88      838.36     15.34 o 
   9   0   4      692.84      650.71     13.31 o 
  10   0   4       79.67       57.93      4.57 o 
  11   0   4      842.29      840.49     17.02 o 
  12   0   4      482.42      510.53     12.96 o 
  13   0   4       96.28       94.55      6.13 o 
  14   0   4        9.49        9.31      3.90 o 
  15   0   4       26.20       20.62      4.52 o 
  16   0   4        0.05       -3.51      3.72 o 
  17   0   4        2.50        2.49      4.30 o 
  18   0   4       19.05       25.08      5.60 o 
  19   0   4        0.15        5.64      5.18 o 
  20   0   4        0.80        6.29      6.44 o 
 -23   1   4        0.00        3.38      8.25 o 
 -22   1   4        0.03       -3.48      5.80 o 
 -21   1   4        6.72        3.17      5.58 o 
 -20   1   4       15.61       13.34      5.96 o 
 -19   1   4        1.16        3.34      4.97 o 
 -18   1   4        3.42        1.52      4.59 o 
 -17   1   4       33.19       29.35      5.71 o 
 -16   1   4        8.67        5.27      4.22 o 
 -15   1   4       20.01       12.46      4.22 o 
 -14   1   4       17.76       10.97      2.55 o 
 -13   1   4        0.46        0.18      0.89 o 
 -12   1   4      405.86      431.32      6.27 o 
 -11   1   4       39.90       49.24      1.68 o 
 -10   1   4      215.82      226.71      3.54 o 
  -9   1   4      186.42      207.97      3.17 o 
  -8   1   4      939.77      897.68      9.16 o 
  -7   1   4      382.48      421.14      7.70 o 
  -6   1   4      300.38      329.47      3.19 o 
  -5   1   4      633.71      673.24      6.71 o 
  -4   1   4     2524.61     2587.65     24.26 o 
  -3   1   4        9.35       13.83      0.58 o 
  -2   1   4     1036.21     1080.83     10.74 o 
  -1   1   4      573.70      559.97      5.50 o 
   0   1   4      154.49      140.56      1.78 o 
   1   1   4      148.15      164.42      2.51 o 
   2   1   4     2395.07     2570.86     19.88 o 
   3   1   4        5.74        0.76      1.02 o 
   4   1   4      241.25      288.19      3.77 o 
   5   1   4      619.46      654.46      7.49 o 
   6   1   4       54.88       44.79      1.87 o 
   7   1   4     1029.34     1073.89     11.46 o 
   8   1   4      841.00      839.83      9.74 o 
   9   1   4       89.44       89.04      2.76 o 
  10   1   4      492.33      467.69      8.10 o 
  11   1   4     1183.64     1127.06     14.62 o 
  12   1   4      138.60      137.30      4.80 o 
  13   1   4       54.45       48.39      4.10 o 
  14   1   4       11.32        5.54      2.75 o 
  15   1   4        0.78       -2.60      2.60 o 
  16   1   4        3.34        4.78      2.87 o 
  17   1   4        4.81        3.94      3.07 o 
  18   1   4       13.15       14.01      3.87 o 
  19   1   4        6.90        1.38      3.51 o 
  20   1   4        3.87        8.66      4.60 o 
 -23   2   4        0.15        6.75      6.40 o 
 -22   2   4       13.12        2.28      6.19 o 
 -21   2   4        2.25       -3.51      5.46 o 
 -20   2   4        0.15       -3.84      6.85 o 
 -19   2   4        4.44       10.08      6.50 o 
 -18   2   4        0.84        1.86      4.59 o 
 -17   2   4       36.25       30.74      5.83 o 
 -16   2   4       25.21       19.64      5.33 o 
 -15   2   4       12.43        7.85      6.85 o 
 -14   2   4       11.13       20.83      2.57 o 
 -13   2   4      351.60      356.89      6.98 o 
 -12   2   4      234.69      218.36      4.48 o 
 -11   2   4        3.86        1.01      1.09 o 
 -10   2   4      132.92      145.57      2.91 o 
  -9   2   4      619.10      609.47      6.51 o 
  -8   2   4     1220.71     1180.54     12.97 o 
  -7   2   4       51.85       69.73      2.69 o 
  -6   2   4     1277.98     1365.64     11.83 o 
  -5   2   4      146.08      136.03      1.97 o 
  -4   2   4      476.40      522.65      8.62 o 
  -3   2   4       80.21       70.20      1.64 o 
  -2   2   4      603.11      578.34      6.23 o 
  -1   2   4     3141.25     3166.62     26.23 o 
   0   2   4       42.09       48.83      1.31 o 
   1   2   4      129.43      123.93      1.90 o 
   2   2   4      118.98      122.83      2.99 o 
   3   2   4        5.70        5.03      0.99 o 
   4   2   4      856.40      863.52      9.15 o 
   5   2   4      562.06      560.86      6.79 o 
   6   2   4      444.43      456.34      5.43 o 
   7   2   4      268.04      295.85      4.81 o 
   8   2   4      172.57      168.53      3.74 o 
   9   2   4      859.83      826.98      9.97 o 
  10   2   4       67.08       63.52      2.76 o 
  11   2   4      628.63      608.20      8.54 o 
  12   2   4      205.56      203.27      5.84 o 
  13   2   4       35.80       36.15      3.85 o 
  14   2   4       20.05        9.55      2.76 o 
  15   2   4      132.93      129.88      6.20 o 
  16   2   4       19.83       25.44      3.67 o 
  17   2   4       97.71       92.64      5.26 o 
  18   2   4       17.88       28.98      4.22 o 
  19   2   4       35.55       39.49      4.66 o 
  20   2   4        3.64       12.34      4.94 o 
 -22   3   4        6.60       14.95      6.65 o 
 -21   3   4        6.74        9.33      5.94 o 
 -20   3   4        0.46       -3.31      5.09 o 
 -19   3   4       93.67       98.56     12.99 o 
 -18   3   4        4.63        7.55      5.21 o 
 -17   3   4       63.68       69.07      8.25 o 
 -16   3   4       13.75       11.13      3.51 o 
 -15   3   4       23.14       21.94      3.77 o 
 -14   3   4      194.07      209.43      5.65 o 
 -13   3   4      965.00      966.46     13.39 o 
 -12   3   4      406.99      378.58      6.06 o 
 -11   3   4       98.46      121.49      3.36 o 
 -10   3   4        0.20       -0.06      1.04 o 
  -9   3   4       57.58       55.32      2.27 o 
  -8   3   4      220.54      221.61      4.34 o 
  -7   3   4      109.92      149.14      2.64 o 
  -6   3   4        0.81        1.20      0.83 o 
  -5   3   4      415.35      410.45      4.61 o 
  -4   3   4      424.68      403.92      5.22 o 
  -3   3   4       59.69       55.86      1.93 o 
  -2   3   4     1580.69     1697.27     18.98 o 
  -1   3   4      490.72      466.58      8.78 o 
   0   3   4     1532.88     1571.69     12.02 o 
   1   3   4       60.03       56.47      1.75 o 
   2   3   4      328.87      367.69      5.10 o 
   3   3   4      486.40      505.30      6.54 o 
   4   3   4      902.37     1032.96     11.58 o 
   5   3   4        2.46        1.93      1.03 o 
   6   3   4      505.39      447.18      6.73 o 
   7   3   4      267.96      247.12      4.46 o 
   8   3   4      140.87      133.69      3.66 o 
   9   3   4      245.24      229.79      4.91 o 
  10   3   4       69.32       62.42      2.82 o 
  11   3   4       31.28       25.41      2.31 o 
  12   3   4       18.38       32.38      3.47 o 
  13   3   4       52.11       43.67      3.45 o 
  14   3   4       36.38       31.50      3.50 o 
  15   3   4      335.18      326.41      8.84 o 
  16   3   4       41.71       42.26      4.08 o 
  17   3   4       15.45       12.82      3.49 o 
  18   3   4        0.22       -0.81      3.68 o 
  19   3   4        3.31        3.92      4.70 o 
  20   3   4        7.85       11.95      5.63 o 
 -22   4   4        0.03       -2.00      5.97 o 
 -21   4   4        7.69        9.89      6.19 o 
 -20   4   4        0.20       -4.45      4.45 o 
 -19   4   4        0.64       -5.44      5.44 o 
 -18   4   4        0.43        1.58      4.72 o 
 -17   4   4        1.91       -1.02      3.30 o 
 -16   4   4       39.90       34.84      4.44 o 
 -15   4   4       27.29       39.00      4.46 o 
 -14   4   4      252.97      265.72      9.53 o 
 -13   4   4      126.17      135.89      6.78 o 
 -12   4   4       11.28        3.93      1.78 o 
 -11   4   4       14.04       11.62      1.97 o 
 -10   4   4      622.02      641.97      8.63 o 
  -9   4   4      186.71      202.42      4.32 o 
  -8   4   4      274.29      284.93      7.87 o 
  -7   4   4      131.61      142.57      2.88 o 
  -6   4   4       54.90       52.61      1.87 o 
  -5   4   4       21.97       18.56      1.36 o 
  -4   4   4     1858.64     2035.34     19.85 o 
  -3   4   4        0.28        7.36      1.37 o 
  -2   4   4      166.80      182.71      3.50 o 
  -1   4   4        5.04       10.67      1.10 o 
   0   4   4     1998.45     2061.09     18.82 o 
   1   4   4       23.75       32.45      2.05 o 
   2   4   4        0.07       -0.85      0.85 o 
   3   4   4       16.65       13.17      1.49 o 
   4   4   4      792.37      797.04      9.69 o 
   5   4   4      268.42      284.94      5.02 o 
   6   4   4      148.80      159.81      4.36 o 
   7   4   4       54.70       57.48      2.41 o 
   8   4   4      207.94      205.29      4.21 o 
   9   4   4       69.11       81.62      3.07 o 
  10   4   4      353.33      378.65      6.52 o 
  11   4   4      430.66      471.71      7.56 o 
  12   4   4      194.85      203.30      5.00 o 
  13   4   4       53.47       58.21      5.00 o 
  14   4   4        0.31       -2.42      2.42 o 
  15   4   4        2.94       -0.07      2.88 o 
  16   4   4        7.19       12.46      3.39 o 
  17   4   4        3.08        0.54      3.20 o 
  18   4   4        0.06       -0.44      3.40 o 
  19   4   4        4.73        6.97      5.66 o 
  20   4   4        4.79        1.76     10.14 o 
 -22   5   4        3.01        5.75      6.05 o 
 -21   5   4        2.76       -5.58      5.58 o 
 -20   5   4        0.32       -2.44      7.72 o 
 -19   5   4        0.00       -4.70      4.70 o 
 -18   5   4        5.12       -0.79      4.95 o 
 -17   5   4        0.08       -1.66      3.55 o 
 -16   5   4        2.48       15.45      3.96 o 
 -15   5   4       18.27       19.25      3.82 o 
 -14   5   4       44.80       40.27      4.77 o 
 -13   5   4      106.05       94.51      4.12 o 
 -12   5   4       79.52       81.58      3.27 o 
 -11   5   4      302.23      334.90      5.96 o 
 -10   5   4      217.88      217.50      4.49 o 
  -9   5   4      321.91      335.93      5.74 o 
  -8   5   4      494.90      487.02      7.00 o 
  -7   5   4        1.40        0.72      0.93 o 
  -6   5   4      306.33      259.87      4.98 o 
  -5   5   4     1060.92     1107.25     13.44 o 
  -4   5   4       70.88       81.94      2.72 o 
  -3   5   4     1063.20     1225.16     17.62 o 
  -2   5   4      545.65      563.49      7.15 o 
  -1   5   4      357.38      392.68      6.20 o 
   0   5   4     2198.72     2339.45     25.40 o 
   1   5   4      122.78      120.71      2.82 o 
   2   5   4      241.95      250.02      4.46 o 
   3   5   4      109.48      111.82      3.14 o 
   4   5   4      513.93      592.94      8.87 o 
   5   5   4       12.32       14.46      1.88 o 
   6   5   4       61.77       59.34      3.00 o 
   7   5   4      513.76      525.59      8.21 o 
   8   5   4       53.63       52.16      2.96 o 
   9   5   4       40.51       46.99      2.19 o 
  10   5   4      110.30       96.31      4.07 o 
  11   5   4        0.32       -2.33      2.33 o 
  12   5   4       98.59      104.47      4.65 o 
  13   5   4        1.18        4.68      2.69 o 
  14   5   4       15.93       15.21      3.13 o 
  15   5   4       38.60       45.80      4.07 o 
  16   5   4        4.42        5.32      3.17 o 
  17   5   4       10.50        5.81      3.59 o 
  18   5   4       19.00       18.10      4.02 o 
  19   5   4        3.93        3.81      4.69 o 
 -21   6   4        4.76        5.23      6.44 o 
 -20   6   4       25.16       36.66      7.57 o 
 -19   6   4       26.19       17.74     11.06 o 
 -18   6   4        0.01        1.76      5.46 o 
 -17   6   4       40.42       50.17     12.46 o 
 -16   6   4       47.45       36.41      4.83 o 
 -15   6   4        3.71        1.21      3.85 o 
 -14   6   4       59.67       59.53      5.06 o 
 -13   6   4      146.59      146.87      6.79 o 
 -12   6   4       10.10        6.54      2.38 o 
 -11   6   4      447.33      497.78      7.84 o 
 -10   6   4       70.19       84.24      3.72 o 
  -9   6   4      118.39      114.00      3.24 o 
  -8   6   4       72.24       57.52      2.40 o 
  -7   6   4       28.38       30.50      2.13 o 
  -6   6   4      278.74      326.32      5.39 o 
  -5   6   4      794.36      803.19     10.84 o 
  -4   6   4      250.65      301.73      5.60 o 
  -3   6   4      183.97      218.51      5.04 o 
  -2   6   4      189.25      190.90      3.90 o 
  -1   6   4      214.65      230.43      4.73 o 
   0   6   4      320.29      407.87      6.77 o 
   1   6   4        4.78        3.58      1.32 o 
   2   6   4      677.51      702.50      9.91 o 
   3   6   4        0.08       -1.37      1.37 o 
   4   6   4      171.00      189.72      4.72 o 
   5   6   4       34.18       40.47      2.73 o 
   6   6   4      106.34      109.25      4.85 o 
   7   6   4       12.92       14.72      2.40 o 
   8   6   4       26.57       21.26      2.69 o 
   9   6   4       68.79       78.45      3.73 o 
  10   6   4      159.50      156.68      5.09 o 
  11   6   4       64.67       65.80      3.86 o 
  12   6   4       10.09       10.28      2.75 o 
  13   6   4       83.15       86.69      5.65 o 
  14   6   4        3.69        2.21      2.79 o 
  15   6   4       35.27       38.62      4.03 o 
  16   6   4        0.49       -2.85      3.04 o 
  17   6   4        3.06        3.10      3.48 o 
  18   6   4        0.05       -0.55      4.49 o 
  19   6   4        2.85       -0.78      4.68 o 
 -21   7   4        0.60       10.30      6.58 o 
 -20   7   4        0.17        2.63      5.96 o 
 -19   7   4       77.22       84.02     14.57 o 
 -18   7   4        3.66        4.15      5.69 o 
 -17   7   4      171.32      159.18     11.59 o 
 -16   7   4        2.04        2.20      3.67 o 
 -15   7   4       10.35       10.86      3.90 o 
 -14   7   4       16.17       20.27      4.03 o 
 -13   7   4        3.83       -0.76      3.17 o 
 -12   7   4      132.71      113.18      4.57 o 
 -11   7   4      185.42      176.79      5.32 o 
 -10   7   4       81.74       88.64      3.71 o 
  -9   7   4      104.26      122.61      5.00 o 
  -8   7   4       78.10       90.96      3.22 o 
  -7   7   4        0.05        0.89      1.48 o 
  -6   7   4       14.51       16.72      2.30 o 
  -5   7   4        1.31        2.79      1.61 o 
  -4   7   4       20.72       22.35      2.08 o 
  -3   7   4      143.76      164.51      4.30 o 
  -2   7   4      111.07      125.98      3.93 o 
  -1   7   4      355.76      375.92      6.67 o 
   0   7   4        0.93        2.95      1.64 o 
   1   7   4      309.84      307.96      6.19 o 
   2   7   4       48.22       57.52      3.23 o 
   3   7   4       15.21       15.44      3.14 o 
   4   7   4        7.49        7.50      1.92 o 
   5   7   4      297.23      299.44      6.82 o 
   6   7   4      484.68      465.95      8.69 o 
   7   7   4      141.57      136.79      4.83 o 
   8   7   4        0.06       -0.53      2.01 o 
   9   7   4       93.32       91.02      4.66 o 
  10   7   4       78.61       69.08      3.91 o 
  11   7   4      155.99      158.22      5.48 o 
  12   7   4        0.17       -0.68      2.62 o 
  13   7   4       11.63        9.10      3.07 o 
  14   7   4        3.83        0.01      2.84 o 
  15   7   4        1.38        3.13      3.72 o 
  16   7   4       11.56       13.99      3.80 o 
  17   7   4        0.00       -1.15      3.53 o 
  18   7   4        0.03        1.86      4.42 o 
 -20   8   4        8.44       13.23      6.94 o 
 -19   8   4        5.96        5.63      6.05 o 
 -18   8   4        2.51        3.23      5.55 o 
 -17   8   4       16.56        9.96      5.80 o 
 -16   8   4       53.96       70.53     11.58 o 
 -15   8   4      169.55      164.19      9.47 o 
 -14   8   4        7.11        7.55      3.69 o 
 -13   8   4       45.14       52.85      5.19 o 
 -12   8   4       52.45       33.89      4.43 o 
 -11   8   4      135.10      140.65      5.11 o 
 -10   8   4      225.19      237.54      6.29 o 
  -9   8   4       33.37       31.00      2.56 o 
  -8   8   4        7.98        7.89      1.96 o 
  -7   8   4       48.99       67.89      3.40 o 
  -6   8   4       35.19       37.58      2.80 o 
  -5   8   4       63.91       66.70      3.28 o 
  -4   8   4      259.92      253.54      5.72 o 
  -3   8   4      203.80      190.05      4.94 o 
  -2   8   4       66.25       72.99      3.00 o 
  -1   8   4      235.25      225.23      5.38 o 
   0   8   4       91.50      111.88      6.08 o 
   1   8   4       18.84       18.78      2.30 o 
   2   8   4       90.82       94.78      4.25 o 
   3   8   4       14.99       14.75      2.66 o 
   4   8   4       62.15       66.05      3.99 o 
   5   8   4      324.87      319.87      7.98 o 
   6   8   4        3.78        1.64      2.13 o 
   7   8   4        1.05        1.42      2.26 o 
   8   8   4        8.52       10.06      2.78 o 
   9   8   4        8.80        4.86      2.57 o 
  10   8   4      119.23      111.30      4.82 o 
  11   8   4      164.58      158.60      5.67 o 
  12   8   4       59.13       61.98      4.25 o 
  13   8   4      139.85      152.30      5.96 o 
  14   8   4       31.59       34.05      4.04 o 
  15   8   4        5.92        7.81      3.45 o 
  16   8   4        0.44        0.91      3.51 o 
  17   8   4       36.88       43.15      7.25 o 
  18   8   4        1.18       -0.56      4.88 o 
 -19   9   4        0.10       -5.37      5.69 o 
 -18   9   4       10.25       14.36     10.18 o 
 -17   9   4        8.95        8.29      5.80 o 
 -16   9   4        8.61       13.88      4.65 o 
 -15   9   4        3.79       -0.26      3.94 o 
 -14   9   4       51.41       53.63      5.67 o 
 -13   9   4        3.00        2.98      3.74 o 
 -12   9   4        2.36        2.60      3.50 o 
 -11   9   4      184.22      150.03      7.28 o 
 -10   9   4        3.27        4.11      2.51 o 
  -9   9   4      207.77      198.02      7.02 o 
  -8   9   4       91.35       85.20      4.51 o 
  -7   9   4      248.32      274.82      6.60 o 
  -6   9   4        0.78        1.44      2.02 o 
  -5   9   4       22.63       18.59      2.49 o 
  -4   9   4      192.22      179.17      5.18 o 
  -3   9   4      197.61      188.51      5.29 o 
  -2   9   4      166.60      170.24      4.60 o 
  -1   9   4        0.30       -1.97      1.97 o 
   0   9   4       44.77       41.32      3.11 o 
   1   9   4       37.75       28.46      2.76 o 
   2   9   4        0.02        3.34      2.18 o 
   3   9   4       34.42       27.37      4.26 o 
   4   9   4       19.58       14.11      2.97 o 
   5   9   4       87.57       73.17      5.32 o 
   6   9   4       16.36       15.05      3.21 o 
   7   9   4      143.01      133.04      5.96 o 
   8   9   4      337.59      304.17      8.74 o 
   9   9   4       76.40       79.60      4.75 o 
  10   9   4       53.51       47.68      4.54 o 
  11   9   4        6.46        1.64      2.71 o 
  12   9   4        6.49        2.86      3.06 o 
  13   9   4       33.70       31.93      3.98 o 
  14   9   4       41.53       48.57      4.76 o 
  15   9   4        2.31        4.33      3.65 o 
  16   9   4       22.48       21.04      4.37 o 
  17   9   4        5.00       15.70      5.37 o 
 -18  10   4       15.86        4.45      6.50 o 
 -17  10   4        1.89       12.92      6.58 o 
 -16  10   4        0.24        3.34      5.71 o 
 -15  10   4       52.76       64.61      6.54 o 
 -14  10   4        8.64       13.35      4.49 o 
 -13  10   4       41.48       33.76      5.28 o 
 -12  10   4       37.83       34.68      5.00 o 
 -11  10   4        2.98        0.51      3.33 o 
 -10  10   4       69.10       69.84      7.03 o 
  -9  10   4        2.69        4.46      2.48 o 
  -8  10   4       15.96       13.84      2.78 o 
  -7  10   4        0.17       -2.38      2.38 o 
  -6  10   4       26.50       33.37      4.57 o 
  -5  10   4       28.16       29.50      3.51 o 
  -4  10   4      147.91      123.63      5.58 o 
  -3  10   4       37.36       32.56      4.61 o 
  -2  10   4        8.37        6.87      2.01 o 
  -1  10   4       65.19       77.87      3.89 o 
   0  10   4       87.67       84.00      4.21 o 
   1  10   4       23.49       18.03      3.08 o 
   2  10   4        7.19        6.13      3.34 o 
   3  10   4       42.87       40.14      3.84 o 
   4  10   4        3.86        5.28      2.84 o 
   5  10   4       31.01       35.06      5.88 o 
   6  10   4      139.84      128.34      6.13 o 
   7  10   4      102.95      122.63      6.18 o 
   8  10   4       55.01       56.31      4.94 o 
   9  10   4       84.05       77.02      5.64 o 
  10  10   4        0.79        0.28      3.12 o 
  11  10   4       14.71       14.72      3.75 o 
  12  10   4       11.27        7.61      3.56 o 
  13  10   4        7.11        0.89      3.54 o 
  14  10   4        8.65        4.83      3.88 o 
  15  10   4       19.56       22.05      4.86 o 
  16  10   4        5.69        2.66      4.83 o 
 -17  11   4        0.24       -5.83      5.83 o 
 -16  11   4        0.62        2.00      5.94 o 
 -15  11   4        3.16        8.38      4.84 o 
 -14  11   4        4.44        2.45      4.35 o 
 -13  11   4       36.80       34.72      5.54 o 
 -12  11   4        6.33        8.72      4.25 o 
 -11  11   4        2.12       -2.02      3.55 o 
 -10  11   4       22.24       19.74      5.65 o 
  -9  11   4       80.84       67.66      5.90 o 
  -8  11   4       21.64       23.00      4.39 o 
  -7  11   4       92.50       94.35      4.70 o 
  -6  11   4       17.02       19.46      3.03 o 
  -5  11   4      120.21      116.64      5.55 o 
  -4  11   4       72.74       63.54      3.90 o 
  -3  11   4        0.05        0.91      2.25 o 
  -2  11   4        0.46        1.56      2.05 o 
  -1  11   4       10.08       14.12      3.22 o 
   0  11   4       11.19        8.30      2.67 o 
   1  11   4      137.32      117.39      5.05 o 
   2  11   4       17.04       14.08      4.36 o 
   3  11   4       22.00       11.90      3.26 o 
   4  11   4        1.61       -2.02      2.69 o 
   5  11   4       32.97       40.54      4.50 o 
   6  11   4       32.83       21.22      3.82 o 
   7  11   4       12.99       20.10      4.08 o 
   8  11   4      150.18      154.96      7.17 o 
   9  11   4       34.23       27.60      4.55 o 
  10  11   4       29.16       33.95      4.48 o 
  11  11   4        8.50       10.08      3.79 o 
  12  11   4       10.61        6.96      3.82 o 
  13  11   4        0.66        1.51      3.75 o 
  14  11   4        0.00       -3.92      4.04 o 
  15  11   4       46.12       63.99      7.20 o 
 -16  12   4        0.13        3.84      6.55 o 
 -15  12   4       10.12       12.70      6.74 o 
 -14  12   4       31.56       26.55      5.79 o 
 -13  12   4        6.66        9.02      4.70 o 
 -12  12   4        9.39       10.21      4.72 o 
 -11  12   4        0.24        1.37      4.03 o 
 -10  12   4        1.73       11.60      4.72 o 
  -9  12   4       15.19       12.78      4.23 o 
  -8  12   4        0.36        5.91      4.90 o 
  -7  12   4       34.32       28.73      4.84 o 
  -6  12   4       11.59        9.57      3.23 o 
  -5  12   4        0.07        1.60      2.56 o 
  -4  12   4        0.57       -0.63      2.34 o 
  -3  12   4        3.04        1.04      3.48 o 
  -2  12   4       16.73       13.34      2.64 o 
  -1  12   4       97.86      104.67      6.01 o 
   0  12   4        7.38        7.38      2.85 o 
   1  12   4       30.50       42.32      4.29 o 
   2  12   4        0.03        2.18      2.93 o 
   3  12   4        0.17       -2.89      2.89 o 
   4  12   4       24.63       17.24      3.85 o 
   5  12   4        2.78       -2.37      3.10 o 
   6  12   4        0.17       -1.28      3.44 o 
   7  12   4       10.79        3.78      3.85 o 
   8  12   4        3.44        6.60      3.91 o 
   9  12   4       31.55       34.92      7.25 o 
  10  12   4        0.09        0.62      3.66 o 
  11  12   4        2.83       -0.30      3.68 o 
  12  12   4       34.50       33.56      5.00 o 
  13  12   4        7.81       11.55      4.56 o 
  14  12   4        2.52       -2.79      5.88 o 
 -15  13   4        9.24       22.25      7.75 o 
 -14  13   4        0.11       -5.03      5.03 o 
 -13  13   4       53.55       58.30     10.76 o 
 -12  13   4        0.07       -3.72      4.58 o 
 -11  13   4        2.76       -4.23      4.23 o 
 -10  13   4       27.99       40.91      6.09 o 
  -9  13   4       29.22       31.36      5.39 o 
  -8  13   4        2.02        6.67      4.19 o 
  -7  13   4        1.22       -0.37      3.84 o 
  -6  13   4        9.35       10.40      4.19 o 
  -5  13   4       34.57       41.05      5.25 o 
  -4  13   4       10.34        8.82      4.06 o 
  -3  13   4        2.50       -0.61      2.96 o 
  -2  13   4       29.87       37.08      3.92 o 
  -1  13   4        4.99        4.26      2.45 o 
   0  13   4       15.83       11.01      2.95 o 
   1  13   4       30.94       37.80      4.54 o 
   2  13   4        1.25        4.21      3.42 o 
   3  13   4        6.61        5.05      3.46 o 
   4  13   4       27.12       31.24      5.42 o 
   5  13   4        7.33       10.04      3.99 o 
   6  13   4        0.59       -0.82      6.13 o 
   7  13   4        1.11       -1.03      3.87 o 
   8  13   4        0.41        3.94      4.04 o 
   9  13   4        1.72       -2.76      4.24 o 
  10  13   4        3.32        3.40      3.97 o 
  11  13   4        6.28       14.43      4.51 o 
  12  13   4        0.03        2.12      7.20 o 
 -13  14   4        1.35       12.62      6.54 o 
 -12  14   4        0.92       -4.83      4.83 o 
 -11  14   4        1.77        8.22      6.42 o 
 -10  14   4       33.99       29.89      5.93 o 
  -9  14   4       13.84       14.43      5.06 o 
  -8  14   4       42.51       48.15      6.39 o 
  -7  14   4       77.12       80.02      7.11 o 
  -6  14   4       24.79       24.59      5.26 o 
  -5  14   4        0.43       -2.79      6.71 o 
  -4  14   4       11.60       11.68      5.90 o 
  -3  14   4        1.50        3.60      3.76 o 
  -2  14   4        0.92        1.53      4.92 o 
  -1  14   4        8.24        8.54      3.88 o 
   0  14   4        2.81        1.76      3.85 o 
   1  14   4        5.76        7.90      5.83 o 
   2  14   4        5.34        1.94      4.10 o 
   3  14   4        5.74       -3.01      3.64 o 
   4  14   4        6.55        4.26      4.61 o 
   5  14   4       22.52       21.59      4.82 o 
   6  14   4        0.39        5.72      7.22 o 
   7  14   4        0.01        1.10      4.68 o 
   8  14   4        0.54        3.16      8.60 o 
   9  14   4       42.15       44.74      8.85 o 
  10  14   4        6.14        3.18      5.73 o 
 -10  15   4       12.65       24.62      6.16 o 
  -9  15   4       43.07       59.53      7.24 o 
  -8  15   4       14.03       14.38      5.39 o 
  -7  15   4       31.98       40.04      6.23 o 
  -6  15   4        5.10        8.67      6.07 o 
  -5  15   4        0.57        4.78      4.08 o 
  -4  15   4        1.94        0.96      4.18 o 
  -3  15   4        0.61       -3.50      3.50 o 
  -2  15   4        1.99       -0.31      3.69 o 
  -1  15   4       13.18       12.87      6.12 o 
   0  15   4        3.19        2.06      4.05 o 
   1  15   4        0.53       -1.77      4.55 o 
   2  15   4       13.40       23.68      6.94 o 
   3  15   4        0.95        0.86      5.82 o 
   4  15   4        0.44        3.11      5.69 o 
   5  15   4        4.10       -1.68      5.90 o 
   6  15   4        2.75       -5.88     11.06 o 
   7  15   4        0.64        0.19      6.33 o 
   8  15   4       11.84       28.82      8.18 o 
  -7  16   4        0.15        6.48      5.25 o 
  -6  16   4       26.67       35.37      6.41 o 
  -5  16   4        8.58       10.37      6.58 o 
  -4  16   4        0.27        0.27      4.11 o 
  -3  16   4        0.31       -2.52      4.07 o 
  -2  16   4        0.16       -3.68      3.90 o 
  -1  16   4        0.58        1.42      4.39 o 
   0  16   4        4.70        3.89      4.70 o 
   1  16   4        1.92       -0.33      4.73 o 
   2  16   4        4.75       14.05      4.98 o 
   3  16   4        0.43        1.60      6.58 o 
   4  16   4        2.99        5.27      6.58 o 
 -23   1   5        0.40        0.92      6.40 o 
 -22   1   5        7.41        4.10      6.08 o 
 -21   1   5        1.44       -0.70      5.71 o 
 -20   1   5       26.12       20.52      6.33 o 
 -19   1   5        9.58       14.90      5.58 o 
 -18   1   5        5.29        3.33      8.43 o 
 -17   1   5       16.93       13.69      4.97 o 
 -16   1   5       19.74       13.24      5.09 o 
 -15   1   5       12.35       13.31      6.50 o 
 -14   1   5        1.24       -2.16      3.34 o 
 -13   1   5      142.72      133.89      5.74 o 
 -12   1   5      309.47      308.03      6.20 o 
 -11   1   5       23.11       27.09      2.21 o 
 -10   1   5      347.55      370.96     15.90 o 
  -9   1   5       84.79       94.73      2.03 o 
  -8   1   5        1.39       -0.50      0.85 o 
  -7   1   5      136.17      149.34      2.43 o 
  -6   1   5     1045.05     1120.96      9.88 o 
  -5   1   5        2.14        2.21      0.76 o 
  -4   1   5      130.39      123.13      1.85 o 
  -3   1   5      191.86      217.59     30.37 o 
  -2   1   5       61.20       44.96      1.19 o 
  -1   1   5     2081.55     2126.04     18.73 o 
   0   1   5      750.09      766.83      7.06 o 
   1   1   5     5476.45     6059.80     51.24 o 
   2   1   5      643.30      657.70      6.23 o 
   3   1   5       15.35        4.23      0.91 o 
   4   1   5     1313.15     1452.03     13.12 o 
   5   1   5       56.70       72.88      2.92 o 
   6   1   5        6.75        5.25      1.22 o 
   7   1   5       11.59        6.20      1.35 o 
   8   1   5       94.60       99.55      2.94 o 
   9   1   5      113.09      118.15      3.49 o 
  10   1   5       81.15       78.17      3.66 o 
  11   1   5        5.66        5.94      2.34 o 
  12   1   5       54.42       53.25      3.50 o 
  13   1   5       25.50       18.42      2.87 o 
  14   1   5        0.14        0.24      2.50 o 
  15   1   5        7.12        1.03      2.75 o 
  16   1   5       31.59       17.66      3.53 o 
  17   1   5        5.39        1.40      3.20 o 
  18   1   5        0.29        2.58      3.43 o 
  19   1   5        5.08        1.12      3.79 o 
  20   1   5        6.63       13.61      5.25 o 
 -23   2   5        1.85       10.71      6.70 o 
 -22   2   5        6.33        2.81      6.21 o 
 -21   2   5       17.57       10.08      7.20 o 
 -20   2   5        1.29       -2.20     12.29 o 
 -19   2   5       35.66       41.95      6.82 o 
 -18   2   5       51.36       55.66      6.82 o 
 -17   2   5       23.48       27.93      5.58 o 
 -16   2   5       41.42       38.94      5.58 o 
 -15   2   5       13.10       15.81      3.55 o 
 -14   2   5        2.47        1.87      3.58 o 
 -13   2   5       61.26       62.33      8.48 o 
 -12   2   5       20.90       17.61      1.50 o 
 -11   2   5        8.01        3.81      0.99 o 
 -10   2   5       38.48       43.39      2.39 o 
  -9   2   5      290.22      308.81      4.32 o 
  -8   2   5     1056.58     1057.08      9.16 o 
  -7   2   5       46.73       43.54      1.53 o 
  -6   2   5      335.29      389.62      4.99 o 
  -5   2   5      166.16      186.30      2.88 o 
  -4   2   5        1.05        3.43      0.91 o 
  -3   2   5      611.43      653.46      7.37 o 
  -2   2   5       99.77      121.81      2.67 o 
  -1   2   5      378.88      368.62      4.25 o 
   0   2   5      412.82      473.01      5.87 o 
   1   2   5      313.88      343.39      5.42 o 
   2   2   5     1178.71     1369.18     14.14 o 
   3   2   5      154.84      163.60      4.24 o 
   4   2   5      263.92      276.88      4.26 o 
   5   2   5       21.21       22.67      1.54 o 
   6   2   5       62.89       57.17      2.19 o 
   7   2   5      116.49      112.09      2.80 o 
   8   2   5      204.78      206.03      4.30 o 
   9   2   5     1702.25     1697.34     17.68 o 
  10   2   5       78.49       89.80      3.23 o 
  11   2   5        4.20        2.30      2.23 o 
  12   2   5      119.24      122.36      6.25 o 
  13   2   5       31.98       32.34      3.31 o 
  14   2   5        0.46        0.54      2.57 o 
  15   2   5        0.86        3.98      2.88 o 
  16   2   5        4.21        8.46      3.18 o 
  17   2   5       25.97       13.71      3.61 o 
  18   2   5        0.90        6.31      3.56 o 
  19   2   5        3.32        1.23      3.81 o 
 -22   3   5        0.02        4.88      6.08 o 
 -21   3   5       18.28       20.17      6.82 o 
 -20   3   5        2.18       -3.67      4.84 o 
 -19   3   5        4.83       13.87      5.58 o 
 -18   3   5        0.84        3.92      4.80 o 
 -17   3   5       34.01       38.18      8.63 o 
 -16   3   5       46.31       59.98      5.10 o 
 -15   3   5       21.97       19.45      3.84 o 
 -14   3   5      147.77      152.20      7.82 o 
 -13   3   5      560.63      554.72     12.36 o 
 -12   3   5       41.86       35.02      2.07 o 
 -11   3   5       26.46       32.84      1.64 o 
 -10   3   5        7.68        8.06      1.02 o 
  -9   3   5       63.87       51.34      2.44 o 
  -8   3   5      166.18      179.31      4.19 o 
  -7   3   5      141.38      147.46      2.85 o 
  -6   3   5       70.35       42.82      1.66 o 
  -5   3   5        0.69        1.53      0.99 o 
  -4   3   5       70.13       84.21      2.38 o 
  -3   3   5      735.53      711.12     10.98 o 
  -2   3   5      333.29      327.78      3.59 o 
  -1   3   5       80.33       84.56      1.59 o 
   0   3   5       23.28       24.01      1.28 o 
   1   3   5      212.83      246.30      3.91 o 
   2   3   5      696.78      704.35      8.37 o 
   3   3   5        1.54        1.24      1.03 o 
   4   3   5        8.18        5.73      1.28 o 
   5   3   5       97.91       97.61      2.73 o 
   6   3   5        0.84        2.29      1.27 o 
   7   3   5      104.37       91.82      3.29 o 
   8   3   5        0.59       -1.71      1.71 o 
   9   3   5     1038.05     1046.31     12.33 o 
  10   3   5       76.01       81.63      3.29 o 
  11   3   5      469.91      461.50      8.63 o 
  12   3   5        8.24        8.25      2.61 o 
  13   3   5      262.67      297.95      7.42 o 
  14   3   5        2.23       -1.88      2.54 o 
  15   3   5        5.95        9.61      3.11 o 
  16   3   5       18.80       15.55      3.67 o 
  17   3   5       37.72       41.61      4.47 o 
  18   3   5        3.41       13.57      3.91 o 
  19   3   5        0.27       -2.57      3.65 o 
 -22   4   5       14.27       24.34      7.44 o 
 -21   4   5        8.80        1.17     14.57 o 
 -20   4   5       15.99       17.53      9.83 o 
 -19   4   5        8.95        7.30      5.45 o 
 -18   4   5        0.72       -0.31      3.64 o 
 -17   4   5        9.54        7.26      7.14 o 
 -16   4   5      390.39      344.05     10.60 o 
 -15   4   5       42.97       48.46      6.87 o 
 -14   4   5       71.17       82.93      6.97 o 
 -13   4   5      619.57      676.60     19.03 o 
 -12   4   5        9.59        6.95      3.10 o 
 -11   4   5      612.33      599.75      9.05 o 
 -10   4   5       83.78       72.93      4.29 o 
  -9   4   5        0.94        1.91      1.06 o 
  -8   4   5       92.12       93.54      5.44 o 
  -7   4   5      448.78      448.60      9.05 o 
  -6   4   5       28.72       29.05      2.27 o 
  -5   4   5      140.43      153.93      5.23 o 
  -4   4   5      143.38      192.01      5.50 o 
  -3   4   5      163.34      160.43      3.58 o 
  -2   4   5       19.64       19.37      1.34 o 
  -1   4   5       14.44       10.34      1.08 o 
   0   4   5      143.02      160.55      2.93 o 
   1   4   5      408.23      441.16      6.03 o 
   2   4   5      752.25      774.16      9.28 o 
   3   4   5      270.62      288.93      4.86 o 
   4   4   5       57.80       56.40      2.33 o 
   5   4   5       69.38       75.82      3.82 o 
   6   4   5     1090.93     1099.24     12.17 o 
   7   4   5      217.09      237.44      4.74 o 
   8   4   5      499.91      500.65      7.46 o 
   9   4   5       96.19       80.71      3.50 o 
  10   4   5      210.28      215.87      5.61 o 
  11   4   5        2.07        1.75      1.96 o 
  12   4   5        5.77       10.38      2.73 o 
  13   4   5      105.22      101.38      4.82 o 
  14   4   5       41.64       41.39      4.81 o 
  15   4   5        1.84        3.96      3.06 o 
  16   4   5        0.57        0.86      3.15 o 
  17   4   5        1.21       -3.20      3.20 o 
  18   4   5        0.83        1.85      3.62 o 
  19   4   5       14.60       17.60      5.41 o 
 -22   5   5        0.31       -7.37      7.37 o 
 -21   5   5        0.25       -4.28      5.58 o 
 -20   5   5       15.39       20.68      6.58 o 
 -19   5   5        2.42       -2.51      5.09 o 
 -18   5   5        9.43       14.79      4.47 o 
 -17   5   5        4.86       -4.57      5.05 o 
 -16   5   5       21.02       10.53      3.85 o 
 -15   5   5       17.94        7.50      3.64 o 
 -14   5   5        5.11        2.80      3.08 o 
 -13   5   5       14.73       21.67      3.77 o 
 -12   5   5      288.13      287.69      9.46 o 
 -11   5   5      302.69      314.36      6.39 o 
 -10   5   5       10.60       18.32      1.69 o 
  -9   5   5      466.11      454.34      6.12 o 
  -8   5   5        4.42        3.31      1.13 o 
  -7   5   5      610.36      619.82      7.62 o 
  -6   5   5       18.04       21.93      1.42 o 
  -5   5   5        6.74        2.76      0.99 o 
  -4   5   5       46.23       62.47      2.06 o 
  -3   5   5      140.48      154.89      4.39 o 
  -2   5   5       10.73       16.52      1.57 o 
  -1   5   5       37.00       39.21      2.05 o 
   0   5   5        6.31       11.60      1.29 o 
   1   5   5      420.31      395.42      5.90 o 
   2   5   5      196.24      204.04      4.10 o 
   3   5   5        0.71        0.99      1.22 o 
   4   5   5       54.39       66.60      4.48 o 
   5   5   5       29.97       35.29      2.25 o 
   6   5   5      383.93      363.22      8.19 o 
   7   5   5      414.86      382.38      8.09 o 
   8   5   5        4.02        2.13      1.99 o 
   9   5   5       11.39        9.48      2.27 o 
  10   5   5      243.78      236.13      5.74 o 
  11   5   5        5.53        6.36      2.29 o 
  12   5   5       14.58       11.33      2.94 o 
  13   5   5        0.02       -2.44      2.44 o 
  14   5   5        0.17       -1.80      2.70 o 
  15   5   5       26.44       26.83      3.93 o 
  16   5   5        6.50        6.04      3.31 o 
  17   5   5        6.12        5.92      3.56 o 
  18   5   5        0.27       -2.31      3.82 o 
  19   5   5        0.01       -6.19      6.19 o 
 -21   6   5        7.64        5.91      7.72 o 
 -20   6   5       28.87       17.74      6.82 o 
 -19   6   5       55.84       66.84      8.78 o 
 -18   6   5        0.19       -0.88      5.21 o 
 -17   6   5       55.12       70.92      6.11 o 
 -16   6   5       11.08       10.17      3.84 o 
 -15   6   5       37.09       39.61      4.86 o 
 -14   6   5      108.23      130.88      6.74 o 
 -13   6   5       98.73       96.03      5.87 o 
 -12   6   5       47.24       60.95      4.79 o 
 -11   6   5      236.53      229.86      7.83 o 
 -10   6   5        2.15       -0.36      1.76 o 
  -9   6   5       36.51       42.47      2.12 o 
  -8   6   5      354.46      363.26      5.42 o 
  -7   6   5       30.73       35.04      1.98 o 
  -6   6   5      262.33      272.78      4.72 o 
  -5   6   5        6.86        9.28      1.39 o 
  -4   6   5       45.67       44.17      3.01 o 
  -3   6   5      307.29      327.34      5.79 o 
  -2   6   5      106.43      114.01      3.07 o 
  -1   6   5       24.65       20.12      1.86 o 
   0   6   5       53.04       57.65      2.46 o 
   1   6   5       36.33       41.60      2.41 o 
   2   6   5       24.66       21.99      1.87 o 
   3   6   5     1179.00     1182.23     13.87 o 
   4   6   5      753.65      728.53      9.85 o 
   5   6   5      118.49      108.68      4.48 o 
   6   6   5      157.21      164.48      4.56 o 
   7   6   5      179.08      182.50      5.60 o 
   8   6   5      410.59      407.47      7.01 o 
   9   6   5       22.23       24.64      2.53 o 
  10   6   5       22.58       22.87      2.62 o 
  11   6   5       21.90       15.59      2.50 o 
  12   6   5       13.30        8.50      2.37 o 
  13   6   5       40.46       42.10      4.65 o 
  14   6   5       21.78       16.97      4.97 o 
  15   6   5        0.10        1.15      3.15 o 
  16   6   5       20.94       30.71      4.31 o 
  17   6   5       11.43        7.48      3.84 o 
  18   6   5        0.85        1.22      4.02 o 
 -21   7   5        0.32        3.95      6.33 o 
 -20   7   5        1.34       -3.68      5.58 o 
 -19   7   5       25.76       35.90      9.48 o 
 -18   7   5        0.13       -2.34      5.09 o 
 -17   7   5       19.40       17.16      4.76 o 
 -16   7   5       22.52       16.21      7.10 o 
 -15   7   5       54.39       64.39      5.79 o 
 -14   7   5       26.89       26.01      6.88 o 
 -13   7   5        0.38       -0.21      4.10 o 
 -12   7   5       26.23       21.89      3.98 o 
 -11   7   5       35.38       33.26      4.11 o 
 -10   7   5        0.43       -0.54      2.67 o 
  -9   7   5      298.60      309.25      6.52 o 
  -8   7   5      217.71      218.85      8.14 o 
  -7   7   5       21.32       19.16      2.96 o 
  -6   7   5      112.57      140.11      4.17 o 
  -5   7   5      241.04      254.17      5.51 o 
  -4   7   5      457.55      463.61      7.72 o 
  -3   7   5        0.02       -1.08      1.48 o 
  -2   7   5       13.66       20.62      1.89 o 
  -1   7   5      274.14      299.75      5.99 o 
   0   7   5      282.68      268.31      7.86 o 
   1   7   5       47.25       48.92      3.92 o 
   2   7   5      161.20      160.12      4.58 o 
   3   7   5      647.93      606.57      8.82 o 
   4   7   5      227.57      216.18      5.04 o 
   5   7   5       97.62       97.16      7.13 o 
   6   7   5        0.24       -1.70      1.70 o 
   7   7   5      198.34      210.16      5.36 o 
   8   7   5       85.36       92.53      3.68 o 
   9   7   5      172.20      177.29      7.45 o 
  10   7   5       34.12       35.05      2.93 o 
  11   7   5      165.65      173.42      5.18 o 
  12   7   5       64.03       55.88      3.56 o 
  13   7   5       56.69       66.55      4.68 o 
  14   7   5       24.40       27.22      3.86 o 
  15   7   5       22.17       30.96      4.21 o 
  16   7   5       22.83       14.70      3.87 o 
  17   7   5        0.17        2.36      3.78 o 
  18   7   5        1.36       -5.75      6.82 o 
 -20   8   5        0.13       -2.49      5.97 o 
 -19   8   5        1.39       -0.18      5.71 o 
 -18   8   5       18.50       17.32      9.66 o 
 -17   8   5        0.41       -3.21      4.11 o 
 -16   8   5       16.30       13.99      4.64 o 
 -15   8   5        3.78       -0.64      3.62 o 
 -14   8   5        3.42        2.86      3.53 o 
 -13   8   5       80.22       77.57      6.13 o 
 -12   8   5       67.09       49.62      5.04 o 
 -11   8   5        4.11        1.22      3.14 o 
 -10   8   5       32.44       40.23      4.39 o 
  -9   8   5      265.42      260.61      8.64 o 
  -8   8   5       93.12       84.93      4.32 o 
  -7   8   5      268.12      229.34      5.63 o 
  -6   8   5       50.42       55.91      3.12 o 
  -5   8   5       30.24       36.23      3.01 o 
  -4   8   5       40.89       35.79      2.71 o 
  -3   8   5       89.41      103.78      5.84 o 
  -2   8   5        8.23        5.33      1.63 o 
  -1   8   5       29.62       27.56      2.46 o 
   0   8   5       19.61       17.96      2.06 o 
   1   8   5        0.27        2.30      1.67 o 
   2   8   5      303.70      279.11      6.35 o 
   3   8   5       48.14       44.40      3.06 o 
   4   8   5       36.79       32.55      2.88 o 
   5   8   5      230.23      201.38      5.27 o 
   6   8   5      215.03      219.63      6.20 o 
   7   8   5      117.80      110.21      7.57 o 
   8   8   5        7.94        6.69      2.59 o 
   9   8   5        2.21        3.07      2.45 o 
  10   8   5       21.74       16.64      2.70 o 
  11   8   5       49.08       50.58      3.47 o 
  12   8   5        3.03        2.26      2.55 o 
  13   8   5       49.61       62.53      5.05 o 
  14   8   5        0.03        4.14      3.34 o 
  15   8   5        7.88       -0.15      3.31 o 
  16   8   5        3.14        2.35      3.71 o 
  17   8   5        2.36        1.78      4.72 o 
 -19   9   5        0.39       -3.01      5.58 o 
 -18   9   5        4.43        3.16      5.39 o 
 -17   9   5        8.75        6.32      5.71 o 
 -16   9   5        0.40       -3.33      3.92 o 
 -15   9   5       16.78        4.86      4.30 o 
 -14   9   5        0.14       -3.28      3.28 o 
 -13   9   5       47.39       44.22      9.35 o 
 -12   9   5        3.00        1.86      3.78 o 
 -11   9   5       60.02       57.52      5.86 o 
 -10   9   5        7.33        8.26      3.43 o 
  -9   9   5        0.68        0.76      2.94 o 
  -8   9   5      136.66      144.18      6.81 o 
  -7   9   5       23.08       23.95      4.17 o 
  -6   9   5       10.24        6.33      2.30 o 
  -5   9   5       94.69       69.56      3.61 o 
  -4   9   5       35.56       28.10      2.71 o 
  -3   9   5      232.71      249.93      6.05 o 
  -2   9   5       11.56        7.28      1.91 o 
  -1   9   5       50.34       42.34      2.78 o 
   0   9   5       32.30       37.54      2.72 o 
   1   9   5      130.70      121.30      4.47 o 
   2   9   5        2.83       -1.79      1.79 o 
   3   9   5       89.88       71.51      3.81 o 
   4   9   5      239.20      253.17      7.51 o 
   5   9   5       21.71       12.17      3.09 o 
   6   9   5       87.75       82.17      5.73 o 
   7   9   5       57.04       53.97      4.46 o 
   8   9   5       49.05       53.96      4.16 o 
   9   9   5       12.38        4.07      2.72 o 
  10   9   5        0.85       -2.46      2.46 o 
  11   9   5        2.10       -0.32      2.36 o 
  12   9   5       10.78        8.02      2.88 o 
  13   9   5        3.10        6.09      3.29 o 
  14   9   5        1.05        0.21      3.37 o 
  15   9   5        5.24        4.75      4.04 o 
  16   9   5        0.00        4.03      4.83 o 
 -18  10   5        2.24        0.83      5.90 o 
 -17  10   5        0.04       -3.59      5.33 o 
 -16  10   5        0.35        1.02      5.47 o 
 -15  10   5        0.06        1.12      4.12 o 
 -14  10   5        4.04        3.49      4.12 o 
 -13  10   5        6.77        2.12      3.82 o 
 -12  10   5       31.97       34.08      5.09 o 
 -11  10   5       27.22       24.87      4.45 o 
 -10  10   5        0.41        0.37      3.21 o 
  -9  10   5        0.08       -1.85      3.10 o 
  -8  10   5        1.06        0.85      3.36 o 
  -7  10   5       64.99       62.41      7.43 o 
  -6  10   5       66.71       66.43      4.32 o 
  -5  10   5       22.96       28.27      3.05 o 
  -4  10   5      134.97      132.34      5.68 o 
  -3  10   5      129.71       94.67      4.27 o 
  -2  10   5        4.47        7.20      2.13 o 
  -1  10   5      217.73      212.16      5.09 o 
   0  10   5        8.45        4.69      2.09 o 
   1  10   5        8.81        7.86      2.37 o 
   2  10   5        2.59        1.43      2.12 o 
   3  10   5        0.21       -0.06      2.23 o 
   4  10   5        0.75       -2.62      2.62 o 
   5  10   5       25.61       25.15      3.70 o 
   6  10   5       33.88       32.26      4.10 o 
   7  10   5      250.10      250.65      8.30 o 
   8  10   5        0.00       -2.12      3.24 o 
   9  10   5       14.90        9.05      3.28 o 
  10  10   5       11.87       11.92      3.52 o 
  11  10   5        0.03       -3.49      3.49 o 
  12  10   5        4.04        3.00      2.88 o 
  13  10   5        0.09       -1.55      2.99 o 
  14  10   5        0.00        3.45      5.02 o 
  15  10   5        0.09       -5.13      5.13 o 
 -17  11   5       13.70       11.51      6.65 o 
 -16  11   5       11.57        7.68     10.18 o 
 -15  11   5        0.36        1.91      4.35 o 
 -14  11   5        2.82        7.72      4.43 o 
 -13  11   5        5.08        4.03      4.12 o 
 -12  11   5        3.59        7.81      4.30 o 
 -11  11   5       38.05       32.81      7.82 o 
 -10  11   5       35.05       30.37      5.50 o 
  -9  11   5        0.11        3.39      3.58 o 
  -8  11   5        9.53        9.90      3.84 o 
  -7  11   5        9.56        8.46      3.82 o 
  -6  11   5       30.20       32.40      4.56 o 
  -5  11   5       15.45       10.42      3.64 o 
  -4  11   5       11.44        9.86      2.99 o 
  -3  11   5       18.24       12.22      3.83 o 
  -2  11   5        0.13       -0.97      2.09 o 
  -1  11   5       16.34       12.45      2.35 o 
   0  11   5      132.13      115.02      6.02 o 
   1  11   5        0.02       -2.18      2.18 o 
   2  11   5       17.84       20.83      3.08 o 
   3  11   5       15.91       16.48      3.00 o 
   4  11   5      224.71      210.75      7.88 o 
   5  11   5       32.61       26.63      6.13 o 
   6  11   5      152.67      156.48      7.11 o 
   7  11   5      140.49      144.45      8.00 o 
   8  11   5        4.86        4.70      3.63 o 
   9  11   5       40.19       36.21      4.98 o 
  10  11   5        0.07       -1.15      3.34 o 
  11  11   5        0.44       -2.84      3.71 o 
  12  11   5        1.22       -1.95      3.45 o 
  13  11   5        0.92       -0.61      3.69 o 
  14  11   5        0.07        3.86      5.71 o 
 -16  12   5        0.13       -1.39      6.08 o 
 -15  12   5       32.64       37.29      6.29 o 
 -14  12   5        0.30        0.21      4.49 o 
 -13  12   5        0.02       -3.68      4.23 o 
 -12  12   5        9.79       11.88      4.83 o 
 -11  12   5        1.47        3.20      4.15 o 
 -10  12   5      137.88      150.37      8.43 o 
  -9  12   5        0.28        4.75      4.26 o 
  -8  12   5       34.64       43.39      5.83 o 
  -7  12   5        0.21        1.75      3.65 o 
  -6  12   5        0.03       -3.25      3.25 o 
  -5  12   5        0.13       -5.42      5.75 o 
  -4  12   5       13.53       19.19      4.22 o 
  -3  12   5        2.56        2.59      5.41 o 
  -2  12   5       24.46       33.42      4.81 o 
  -1  12   5       23.74       14.20      3.53 o 
   0  12   5        0.04       -2.38      2.38 o 
   1  12   5        0.15        0.72      2.56 o 
   2  12   5       11.16       10.29      2.97 o 
   3  12   5       26.68       22.56      3.66 o 
   4  12   5       36.78       40.69      4.75 o 
   5  12   5        1.34       -3.17      3.60 o 
   6  12   5      119.99      125.81      6.81 o 
   7  12   5      135.01      127.64     10.05 o 
   8  12   5        0.63        2.11      4.43 o 
   9  12   5       99.70       92.38      9.85 o 
  10  12   5        0.04        2.09      6.05 o 
  11  12   5       25.59       37.43      5.03 o 
  12  12   5       25.12       33.11      6.72 o 
  13  12   5       39.54       47.24      7.80 o 
 -14  13   5       15.89       10.14      5.47 o 
 -13  13   5       27.33       29.99      6.04 o 
 -12  13   5        2.72       -3.21      4.32 o 
 -11  13   5       16.39       19.03      5.39 o 
 -10  13   5       52.40       73.92      7.02 o 
  -9  13   5       35.72       37.06      5.78 o 
  -8  13   5        5.25       -1.10      4.65 o 
  -7  13   5       66.25       65.88      6.28 o 
  -6  13   5        9.52       -0.99      6.14 o 
  -5  13   5       19.41       13.28      6.28 o 
  -4  13   5       17.28       12.33      4.24 o 
  -3  13   5        7.77        8.42      4.64 o 
  -2  13   5        7.13        1.82      3.68 o 
  -1  13   5        2.32       -0.99      2.86 o 
   0  13   5       10.03       10.19      3.87 o 
   1  13   5        2.92       -1.19      3.62 o 
   2  13   5        2.78        2.33      3.53 o 
   3  13   5        0.22       -1.86      4.00 o 
   4  13   5        3.31        6.56      3.89 o 
   5  13   5        1.51        2.40      8.25 o 
   6  13   5       62.70       71.78      8.69 o 
   7  13   5        0.02       -1.23      5.83 o 
   8  13   5        2.32       -5.21      5.58 o 
   9  13   5        0.13        9.52      6.30 o 
  10  13   5       35.44       31.42      6.23 o 
  11  13   5        7.66        5.36      4.25 o 
 -12  14   5        2.12        6.56      5.74 o 
 -11  14   5       24.99       28.82      7.28 o 
 -10  14   5       15.08       28.30      5.86 o 
  -9  14   5       19.09       20.09      5.59 o 
  -8  14   5        7.43        8.46      4.86 o 
  -7  14   5        5.85        7.90      4.31 o 
  -6  14   5       11.75        5.35      4.31 o 
  -5  14   5       20.09       20.06      5.20 o 
  -4  14   5       12.95        7.64      4.27 o 
  -3  14   5        1.86        0.37      3.28 o 
  -2  14   5        0.42       -3.21      3.21 o 
  -1  14   5        3.22        2.50      3.53 o 
   0  14   5       38.91       45.38      5.70 o 
   1  14   5        0.00       -1.34      3.79 o 
   2  14   5       12.69       15.61      4.62 o 
   3  14   5        0.50        5.03      4.28 o 
   4  14   5        0.86        6.85      4.20 o 
   5  14   5       30.11       42.88      5.99 o 
   6  14   5        7.37        5.27      4.56 o 
   7  14   5        4.69        8.41      4.79 o 
   8  14   5       15.93       14.63      5.22 o 
   9  14   5        0.00       -1.43      4.56 o 
 -10  15   5        0.60        2.54      5.22 o 
  -9  15   5       85.47      122.60      9.07 o 
  -8  15   5        0.23       -0.84      4.91 o 
  -7  15   5       35.87       50.27      6.76 o 
  -6  15   5        6.09        8.86      4.89 o 
  -5  15   5        0.23       -2.70      4.23 o 
  -4  15   5       10.92        9.94      5.27 o 
  -3  15   5        0.03       -0.66      3.81 o 
  -2  15   5        1.13       -3.49      3.49 o 
  -1  15   5        1.29        1.27      5.49 o 
   0  15   5        9.61        9.15      4.77 o 
   1  15   5        1.25        1.90      4.48 o 
   2  15   5        0.63        1.74      4.17 o 
   3  15   5        0.00        1.42      4.33 o 
   4  15   5       25.58       28.47      5.83 o 
   5  15   5        0.12       -0.04      4.68 o 
   6  15   5       44.67       67.61     10.64 o 
   7  15   5        7.50       14.75      5.47 o 
  -6  16   5        8.24       11.66     14.75 o 
  -5  16   5        8.02        1.90      5.13 o 
  -4  16   5        0.03       -4.14      4.14 o 
  -3  16   5       15.03       19.79      5.08 o 
  -2  16   5       10.31       14.02      4.77 o 
  -1  16   5        1.17        3.93      4.93 o 
   0  16   5       19.65       20.80      5.75 o 
   1  16   5        2.21       14.67      5.26 o 
   2  16   5       28.36       32.73      6.25 o 
   3  16   5        3.86       10.88      9.48 o 
 -23   0   6        1.05        5.62      8.78 o 
 -22   0   6        4.17        3.16      8.43 o 
 -21   0   6       26.47        9.83      8.78 o 
 -20   0   6        0.16       -5.62      6.67 o 
 -19   0   6       17.95       18.96      8.08 o 
 -18   0   6        5.75       11.24      7.02 o 
 -17   0   6       79.31       54.42      8.78 o 
 -16   0   6       35.21       29.85      7.37 o 
 -15   0   6       31.20       24.23      6.32 o 
 -14   0   6        4.20        0.35      4.56 o 
 -13   0   6       20.12       16.85      4.92 o 
 -12   0   6       27.14       24.67      3.00 o 
 -11   0   6        2.33       -1.26      1.89 o 
 -10   0   6       29.77       26.24      2.13 o 
  -9   0   6        2.35        2.69      1.41 o 
  -8   0   6       63.54       60.71      2.69 o 
  -7   0   6       59.30       52.67      1.96 o 
  -6   0   6        7.09       14.78      1.66 o 
  -5   0   6     1075.15     1164.33     33.71 o 
  -4   0   6      793.84      871.14     26.69 o 
  -3   0   6      240.59      205.76     10.53 o 
  -2   0   6     1252.80     1368.46     29.68 o 
  -1   0   6      707.11      787.63     12.06 o 
   0   0   6     2355.52     2413.72     32.85 o 
   1   0   6     1105.89     1159.00     13.11 o 
   2   0   6     1877.07     1945.95     23.87 o 
   3   0   6     2581.76     2810.08     33.40 o 
   4   0   6      137.49      144.59      4.06 o 
   5   0   6        8.40       10.52      1.98 o 
   6   0   6       91.48       85.04      3.85 o 
   7   0   6        8.67        8.65      1.83 o 
   8   0   6       20.79       23.61      2.94 o 
   9   0   6        9.43        7.11      3.16 o 
  10   0   6       29.39       29.82      4.05 o 
  11   0   6        9.16       18.33      5.73 o 
  12   0   6       27.18       22.95      4.10 o 
  13   0   6       89.22       86.29      6.35 o 
  14   0   6        0.97        2.85      3.87 o 
  15   0   6       31.99       35.27      5.47 o 
  16   0   6        1.20       -1.99      4.32 o 
  17   0   6        2.63        3.31      5.94 o 
  18   0   6       11.28        8.00      6.58 o 
  19   0   6        0.09        2.59      6.58 o 
 -22   1   6        1.18       -4.39      5.71 o 
 -21   1   6       15.73       15.57      9.13 o 
 -20   1   6        3.65       -2.81      4.84 o 
 -19   1   6        2.91        1.40      4.72 o 
 -18   1   6        0.29       -4.09      4.09 o 
 -17   1   6       14.41        8.28      5.62 o 
 -16   1   6        1.21       -0.53      3.72 o 
 -15   1   6       29.26       26.05      5.97 o 
 -14   1   6       31.64       34.66      3.84 o 
 -13   1   6       32.37       22.85      3.28 o 
 -12   1   6       14.93       14.19      2.03 o 
 -11   1   6        0.37       -1.11      1.40 o 
 -10   1   6        2.18        1.80      1.20 o 
  -9   1   6      179.94      181.24      3.07 o 
  -8   1   6      245.76      324.32      4.05 o 
  -7   1   6        3.55        3.17      0.91 o 
  -6   1   6       15.83       23.59      1.02 o 
  -5   1   6       75.78       92.06      1.95 o 
  -4   1   6       83.84       84.16      7.02 o 
  -3   1   6        5.12        8.85      1.21 o 
  -2   1   6       30.27       26.59      1.35 o 
  -1   1   6     3873.34     3948.26     33.95 o 
   0   1   6      192.85      210.92      3.19 o 
   1   1   6     1483.19     1607.89     13.08 o 
   2   1   6      130.71      151.96      2.79 o 
   3   1   6       21.43       25.57      1.35 o 
   4   1   6       17.85       17.11      1.27 o 
   5   1   6        6.39        5.70      1.11 o 
   6   1   6       46.22       55.73      2.29 o 
   7   1   6      134.18      121.99      3.34 o 
   8   1   6      339.96      334.41      5.69 o 
   9   1   6      153.92      137.92      3.79 o 
  10   1   6        0.15       -1.90      1.90 o 
  11   1   6        4.73        4.39      2.28 o 
  12   1   6       16.78       12.97      2.69 o 
  13   1   6       16.81        9.32      2.84 o 
  14   1   6        6.62        2.62      2.78 o 
  15   1   6        0.13       -2.85      2.85 o 
  16   1   6        0.35       -1.11      3.07 o 
  17   1   6       12.51       13.04      4.49 o 
  18   1   6        0.71       -2.46      6.03 o 
  19   1   6        2.60        4.67      4.77 o 
 -22   2   6        5.79        4.04      6.21 o 
 -21   2   6        0.90       -1.84      5.44 o 
 -20   2   6       14.47       18.47      8.08 o 
 -19   2   6        1.19        2.65     11.41 o 
 -18   2   6        1.04        7.63      4.84 o 
 -17   2   6        1.15        1.13      4.34 o 
 -16   2   6      114.60      106.60      6.15 o 
 -15   2   6       32.62       22.36      4.19 o 
 -14   2   6      137.72      140.63      6.40 o 
 -13   2   6       43.97       35.36      4.49 o 
 -12   2   6      143.57      163.69      6.17 o 
 -11   2   6       44.95       43.42      2.53 o 
 -10   2   6        4.06        3.54      1.30 o 
  -9   2   6        8.56       15.19      1.36 o 
  -8   2   6       53.96       66.30      2.01 o 
  -7   2   6       65.43       55.87      1.71 o 
  -6   2   6      426.90      455.73      5.51 o 
  -5   2   6     1245.22     1290.21     12.85 o 
  -4   2   6      628.62      568.50      6.26 o 
  -3   2   6       30.64       39.65      1.27 o 
  -2   2   6      294.27      296.79      3.97 o 
  -1   2   6      599.91      619.72      7.03 o 
   0   2   6      270.09      294.90      4.32 o 
   1   2   6      487.18      535.66      5.68 o 
   2   2   6      366.33      318.39      5.27 o 
   3   2   6       43.56       36.44      1.83 o 
   4   2   6      736.85      726.87      9.75 o 
   5   2   6        4.16        6.55      1.31 o 
   6   2   6       76.00       77.95      2.66 o 
   7   2   6      107.79       84.27      2.92 o 
   8   2   6      319.18      352.36      6.01 o 
   9   2   6      422.66      379.95      6.51 o 
  10   2   6       28.29       32.00      2.98 o 
  11   2   6       14.44       15.79      2.72 o 
  12   2   6       16.23       14.31      2.74 o 
  13   2   6      104.87      112.24      6.57 o 
  14   2   6       15.49       18.66      3.27 o 
  15   2   6        0.58       -2.91      2.91 o 
  16   2   6        3.16        2.51      3.23 o 
  17   2   6        5.70       10.90      4.42 o 
  18   2   6       11.94        9.79      4.72 o 
  19   2   6        0.16        4.78      5.73 o 
 -22   3   6        0.41       -1.24      8.43 o 
 -21   3   6        0.85        3.40      5.83 o 
 -20   3   6        9.56       12.82      5.69 o 
 -19   3   6        5.43        9.83      5.21 o 
 -18   3   6       49.14       41.43      6.33 o 
 -17   3   6        2.69        5.72      3.69 o 
 -16   3   6       27.44       37.15      4.45 o 
 -15   3   6        0.00        3.53      3.17 o 
 -14   3   6       51.76       44.76      4.38 o 
 -13   3   6       88.99       91.01      5.17 o 
 -12   3   6      844.81      828.17     15.69 o 
 -11   3   6       10.22       24.62      2.52 o 
 -10   3   6      144.39      164.56      5.68 o 
  -9   3   6       76.76       91.36      2.89 o 
  -8   3   6      223.29      239.99      6.31 o 
  -7   3   6       23.71       23.96      1.75 o 
  -6   3   6      204.27      219.96      4.10 o 
  -5   3   6      582.44      530.46      6.75 o 
  -4   3   6      222.79      255.03      4.97 o 
  -3   3   6        1.34        0.35      0.88 o 
  -2   3   6      158.18      195.36      3.77 o 
  -1   3   6       38.82       32.30      1.41 o 
   0   3   6       68.60       73.75      1.86 o 
   1   3   6      128.97      141.71      7.04 o 
   2   3   6      289.70      282.41      4.58 o 
   3   3   6       22.28       19.21      1.56 o 
   4   3   6       28.94       22.18      1.78 o 
   5   3   6      141.91      133.67      3.34 o 
   6   3   6        7.90        4.11      1.48 o 
   7   3   6      156.74      159.64      3.99 o 
   8   3   6      544.75      475.74      7.38 o 
   9   3   6       25.90       31.26      2.66 o 
  10   3   6      217.91      228.69      5.25 o 
  11   3   6      147.01      149.95      5.15 o 
  12   3   6       16.50       27.00      3.71 o 
  13   3   6        2.96        4.48      2.83 o 
  14   3   6       70.75       62.58      4.44 o 
  15   3   6        1.72        1.05      2.87 o 
  16   3   6       81.00       78.37      5.45 o 
  17   3   6        8.66       13.71      4.63 o 
  18   3   6        8.27       10.80      4.73 o 
 -22   4   6        0.23        9.39      6.44 o 
 -21   4   6       14.21       13.47      6.30 o 
 -20   4   6        6.72       -2.02      5.09 o 
 -19   4   6        0.59        1.30      5.09 o 
 -18   4   6        0.47        3.09      3.98 o 
 -17   4   6       43.43       42.32      5.00 o 
 -16   4   6       52.04       52.26      5.19 o 
 -15   4   6        8.29       11.08      3.77 o 
 -14   4   6        0.03       -0.17      3.10 o 
 -13   4   6       53.71       58.21      4.63 o 
 -12   4   6        3.34        6.03      3.03 o 
 -11   4   6      300.65      303.65      8.45 o 
 -10   4   6       29.48       22.23      2.56 o 
  -9   4   6       61.26       64.62      2.28 o 
  -8   4   6        0.77        1.18      1.62 o 
  -7   4   6      239.34      251.14      4.96 o 
  -6   4   6       53.05       50.73      2.43 o 
  -5   4   6      295.36      266.71      5.57 o 
  -4   4   6     1083.37     1057.53     17.52 o 
  -3   4   6       18.47       11.50      1.15 o 
  -2   4   6      137.88      136.13      2.38 o 
  -1   4   6      158.08      164.69      3.32 o 
   0   4   6      233.15      257.74      5.49 o 
   1   4   6       82.07       69.50      2.65 o 
   2   4   6       10.94        8.52      1.33 o 
   3   4   6       62.69       67.48      2.56 o 
   4   4   6        0.92        1.40      1.34 o 
   5   4   6        0.10       -0.37      1.43 o 
   6   4   6      133.34      141.58      3.78 o 
   7   4   6      855.89      777.33      9.93 o 
   8   4   6      135.76      142.45      4.19 o 
   9   4   6       12.71       16.63      3.23 o 
  10   4   6       47.93       45.98      2.90 o 
  11   4   6      219.86      242.68      6.45 o 
  12   4   6      293.15      304.54      7.57 o 
  13   4   6        5.34       10.55      2.96 o 
  14   4   6       13.86       18.24      3.44 o 
  15   4   6        0.12       -0.67      3.77 o 
  16   4   6        4.28        2.10      4.15 o 
  17   4   6        3.22        0.54      4.21 o 
  18   4   6        6.64       11.25      4.72 o 
 -21   5   6        0.24        0.51      5.94 o 
 -20   5   6        6.01        5.93      5.80 o 
 -19   5   6       35.57       34.43      6.80 o 
 -18   5   6        0.98        6.01      3.98 o 
 -17   5   6       12.99       16.64      4.45 o 
 -16   5   6       86.73       91.12      6.14 o 
 -15   5   6       14.96       13.71      3.90 o 
 -14   5   6      353.01      308.95     10.34 o 
 -13   5   6      116.29      137.00      6.46 o 
 -12   5   6       55.87       53.30      4.51 o 
 -11   5   6      603.20      649.89     13.73 o 
 -10   5   6       64.75       60.68      4.23 o 
  -9   5   6      386.88      332.69      7.28 o 
  -8   5   6      172.66      172.35      4.74 o 
  -7   5   6       96.45       95.37      2.91 o 
  -6   5   6       43.49       42.54      1.92 o 
  -5   5   6      133.71      152.75      3.44 o 
  -4   5   6       93.32       93.09      2.73 o 
  -3   5   6      468.56      394.24     17.05 o 
  -2   5   6        1.16       -0.31      0.86 o 
  -1   5   6      205.06      144.89      4.29 o 
   0   5   6     1270.34     1245.86     13.65 o 
   1   5   6      364.52      374.16      5.82 o 
   2   5   6      556.83      531.85      7.50 o 
   3   5   6      720.50      683.98      9.11 o 
   4   5   6        0.10       -0.52      1.43 o 
   5   5   6       97.70      101.05      3.43 o 
   6   5   6      531.31      524.04      8.27 o 
   7   5   6     1793.86     1841.87     19.21 o 
   8   5   6       51.82       38.86      2.68 o 
   9   5   6       59.24       65.77      3.23 o 
  10   5   6      124.45      110.59      4.04 o 
  11   5   6       22.12       17.68      2.59 o 
  12   5   6        0.33        3.51      2.73 o 
  13   5   6       22.79       25.67      3.55 o 
  14   5   6       10.62       12.25      3.30 o 
  15   5   6       14.66       13.64      3.56 o 
  16   5   6        1.32        1.44      3.98 o 
  17   5   6        6.74        4.79      4.55 o 
  18   5   6        5.36        2.15      4.81 o 
 -21   6   6       16.13        4.36      6.15 o 
 -20   6   6        2.04       -2.29      5.83 o 
 -19   6   6       18.83       22.62      6.58 o 
 -18   6   6       10.11        6.08      4.31 o 
 -17   6   6        0.00        2.31      3.90 o 
 -16   6   6       30.15       18.86      4.45 o 
 -15   6   6       83.31       84.10      5.93 o 
 -14   6   6        7.77       11.02      3.71 o 
 -13   6   6        5.41        5.80      3.43 o 
 -12   6   6      131.50      133.18      6.32 o 
 -11   6   6        0.64       -1.09      2.77 o 
 -10   6   6       80.00       85.25      5.12 o 
  -9   6   6       26.95       21.32      3.35 o 
  -8   6   6      143.15      155.17      3.81 o 
  -7   6   6      397.25      369.39      9.41 o 
  -6   6   6        0.03       -0.94      0.94 o 
  -5   6   6      483.93      483.52      8.40 o 
  -4   6   6        5.24        7.40      1.22 o 
  -3   6   6       31.50       30.22      2.09 o 
  -2   6   6      377.53      363.90      6.27 o 
  -1   6   6       13.85       12.66      1.52 o 
   0   6   6        3.26        1.49      1.29 o 
   1   6   6       78.36       65.04      2.70 o 
   2   6   6     1645.23     1584.16     17.49 o 
   3   6   6      281.79      275.26      5.49 o 
   4   6   6      187.03      191.46      4.92 o 
   5   6   6       31.00       33.66      2.67 o 
   6   6   6       15.80       15.27      2.35 o 
   7   6   6       59.62       55.94      3.02 o 
   8   6   6       15.55       15.22      2.31 o 
   9   6   6       26.99       21.68      2.58 o 
  10   6   6       22.10       19.05      2.87 o 
  11   6   6       14.60       14.79      2.61 o 
  12   6   6        5.57        5.98      2.90 o 
  13   6   6       10.29       10.97      3.28 o 
  14   6   6        4.30        8.15      3.26 o 
  15   6   6        4.44        2.82      4.05 o 
  16   6   6        0.07        1.68      4.18 o 
  17   6   6        1.62       -2.04      4.44 o 
 -20   7   6        6.15       -2.60      5.55 o 
 -19   7   6       35.21       30.25      7.30 o 
 -18   7   6        2.98        2.86      4.42 o 
 -17   7   6       34.49       47.71      7.85 o 
 -16   7   6        7.76        4.88      3.90 o 
 -15   7   6        2.20        2.98      3.69 o 
 -14   7   6        2.32        5.57      3.71 o 
 -13   7   6        0.07       -2.50      3.08 o 
 -12   7   6        1.93       -3.76      3.76 o 
 -11   7   6      115.19      103.55      5.86 o 
 -10   7   6       27.42       27.31      3.77 o 
  -9   7   6       65.10       59.95      4.57 o 
  -8   7   6       73.44       66.21      4.58 o 
  -7   7   6       23.63       21.33      3.25 o 
  -6   7   6        1.83        6.44      1.75 o 
  -5   7   6       68.64       61.97      2.50 o 
  -4   7   6       20.31       19.93      2.07 o 
  -3   7   6       67.13       65.75      2.95 o 
  -2   7   6       99.18      103.36      4.19 o 
  -1   7   6      124.17      117.07      3.27 o 
   0   7   6      134.36      148.76      4.08 o 
   1   7   6      418.81      402.81      7.44 o 
   2   7   6        1.68       -1.46      1.65 o 
   3   7   6        0.17       -1.61      1.69 o 
   4   7   6       69.98       79.39      3.39 o 
   5   7   6      297.31      313.18      6.44 o 
   6   7   6        6.77        3.38      2.03 o 
   7   7   6       37.75       42.36      3.05 o 
   8   7   6        0.64       -1.82      1.82 o 
   9   7   6       61.87       48.94      3.16 o 
  10   7   6        1.19        2.14      2.20 o 
  11   7   6      124.41      125.79      4.64 o 
  12   7   6        2.86        6.32      2.97 o 
  13   7   6        3.04        1.40      2.96 o 
  14   7   6       29.91       35.25      9.22 o 
  15   7   6        5.59        1.71      4.29 o 
  16   7   6        7.06       10.12      4.93 o 
  17   7   6        0.10        4.30      4.78 o 
 -20   8   6        6.66       -5.55      5.55 o 
 -19   8   6        1.51        4.39      5.80 o 
 -18   8   6       10.51        8.75      5.94 o 
 -17   8   6        5.22       10.34      4.56 o 
 -16   8   6        0.07        3.73      4.10 o 
 -15   8   6        0.88        0.97      3.64 o 
 -14   8   6        6.85        3.11      3.64 o 
 -13   8   6        6.91       -1.38      3.31 o 
 -12   8   6       61.69       54.71      7.76 o 
 -11   8   6       32.04       34.45      4.35 o 
 -10   8   6        0.74       -2.73      2.73 o 
  -9   8   6       34.20       33.05      4.11 o 
  -8   8   6       82.55       84.09      5.32 o 
  -7   8   6       39.75       50.51      4.39 o 
  -6   8   6       59.18       64.19      4.71 o 
  -5   8   6       27.00       20.17      2.70 o 
  -4   8   6       28.22       31.75      2.59 o 
  -3   8   6        0.00       -1.64      1.64 o 
  -2   8   6      104.48      108.12      3.97 o 
  -1   8   6      140.42      123.79      3.61 o 
   0   8   6       11.31        8.49      1.93 o 
   1   8   6        0.01       -1.78      1.78 o 
   2   8   6        0.10        2.56      2.17 o 
   3   8   6      365.62      373.49      9.75 o 
   4   8   6        6.87       11.02      2.33 o 
   5   8   6      167.58      154.20      4.76 o 
   6   8   6       83.29       85.75      3.85 o 
   7   8   6        0.00       -0.08      1.98 o 
   8   8   6        9.41        8.21      2.19 o 
   9   8   6       17.30       13.17      2.53 o 
  10   8   6       27.07       20.55      2.88 o 
  11   8   6       15.28       16.39      2.94 o 
  12   8   6        9.40       23.65      3.96 o 
  13   8   6        5.78        7.28      4.00 o 
  14   8   6        1.87        1.62      4.11 o 
  15   8   6        0.09       -3.91      3.91 o 
  16   8   6        0.53       -3.82      4.54 o 
 -19   9   6        2.18        1.75      6.15 o 
 -18   9   6       10.53        3.88      5.80 o 
 -17   9   6        5.99        4.76      4.65 o 
 -16   9   6        2.38       -0.33      4.04 o 
 -15   9   6        1.14       -3.56      3.70 o 
 -14   9   6        0.79       -0.08      3.84 o 
 -13   9   6       25.05        9.29      3.98 o 
 -12   9   6        0.82        6.16      3.76 o 
 -11   9   6       27.15       21.03      4.25 o 
 -10   9   6        1.87        1.58      3.27 o 
  -9   9   6      134.25      110.94      6.26 o 
  -8   9   6       85.32       62.87      5.12 o 
  -7   9   6       52.60       56.00      4.84 o 
  -6   9   6        5.09        3.94      3.33 o 
  -5   9   6      183.85      149.84      6.79 o 
  -4   9   6       94.56      104.80      5.78 o 
  -3   9   6       49.82       36.80      3.31 o 
  -2   9   6      114.56      104.05      4.16 o 
  -1   9   6       60.36       54.40      2.85 o 
   0   9   6       97.54       89.37      3.73 o 
   1   9   6        4.42        4.24      3.30 o 
   2   9   6        7.00        5.30      2.37 o 
   3   9   6      330.13      322.26      7.44 o 
   4   9   6      211.12      216.48      6.23 o 
   5   9   6       20.30       19.25      2.96 o 
   6   9   6       14.57       10.77      2.66 o 
   7   9   6        2.70       -0.94      2.15 o 
   8   9   6        7.03       -1.62      2.35 o 
   9   9   6        0.56        0.64      2.30 o 
  10   9   6        4.77        2.92      2.61 o 
  11   9   6        5.76        5.58      3.06 o 
  12   9   6        0.91        0.93      3.10 o 
  13   9   6       10.00        5.25      4.19 o 
  14   9   6       18.00       13.39      4.80 o 
  15   9   6        0.14        3.17      4.84 o 
 -18  10   6        0.28        3.19      7.20 o 
 -17  10   6        0.55       -2.84      4.39 o 
 -16  10   6       26.07       36.62      6.15 o 
 -15  10   6        0.33        3.58      4.38 o 
 -14  10   6        1.22       -1.29      3.92 o 
 -13  10   6       37.55       30.18      5.06 o 
 -12  10   6        0.52        0.18      3.68 o 
 -11  10   6        2.61       -0.34      3.51 o 
 -10  10   6        6.30        3.73      3.51 o 
  -9  10   6        0.00       -2.82      2.82 o 
  -8  10   6        1.36       -0.30      3.23 o 
  -7  10   6       33.85       28.33      4.25 o 
  -6  10   6        5.03        8.41      3.49 o 
  -5  10   6        1.45       -0.94      3.08 o 
  -4  10   6      251.08      221.30     10.53 o 
  -3  10   6        0.06        3.99      3.23 o 
  -2  10   6       34.57       28.34      4.10 o 
  -1  10   6        1.06        0.47      2.55 o 
   0  10   6       41.24       46.47      4.17 o 
   1  10   6      143.77      130.04      7.52 o 
   2  10   6        9.06       11.27      2.63 o 
   3  10   6        0.14       -2.08      2.20 o 
   4  10   6       58.89       66.82      4.19 o 
   5  10   6      167.84      152.11      5.77 o 
   6  10   6        8.41       10.26      3.17 o 
   7  10   6        3.79        0.32      3.04 o 
   8  10   6        7.26        1.71      3.58 o 
   9  10   6        0.60       -4.21      4.21 o 
  10  10   6        3.01        0.64      3.22 o 
  11  10   6        4.58        3.55      3.30 o 
  12  10   6       17.58       18.49      3.77 o 
  13  10   6        1.47       -2.42      4.22 o 
  14  10   6        3.77       -1.93      4.60 o 
 -17  11   6        0.00       -3.05      5.82 o 
 -16  11   6       10.69       10.89      5.88 o 
 -15  11   6        0.12       -2.54      4.45 o 
 -14  11   6        6.75       11.20      4.73 o 
 -13  11   6       10.31        9.91      4.64 o 
 -12  11   6       82.24      102.52      8.27 o 
 -11  11   6        9.79        5.95      4.15 o 
 -10  11   6        7.28       10.46      3.98 o 
  -9  11   6       21.36       20.01      4.45 o 
  -8  11   6        0.00        2.41      3.49 o 
  -7  11   6       31.55       33.66      8.60 o 
  -6  11   6        7.12        1.69      3.35 o 
  -5  11   6       21.39       14.60      3.78 o 
  -4  11   6       44.53       42.56      6.89 o 
  -3  11   6       91.40       73.01      5.73 o 
  -2  11   6        6.05        8.92      4.11 o 
  -1  11   6      132.32      125.17      6.05 o 
   0  11   6        1.53       -2.24      3.00 o 
   1  11   6        8.24        2.82      3.39 o 
   2  11   6       31.75       30.12      7.35 o 
   3  11   6       65.86       54.69      5.47 o 
   4  11   6       37.64       39.46      4.83 o 
   5  11   6      204.09      203.53      9.01 o 
   6  11   6        3.60        1.92      3.71 o 
   7  11   6        8.25        3.84      4.71 o 
   8  11   6       44.61       46.27      5.68 o 
   9  11   6       12.29       10.34      3.86 o 
  10  11   6        0.02       -2.32      3.39 o 
  11  11   6        0.42        0.77      4.26 o 
  12  11   6        2.30       -0.63      3.85 o 
  13  11   6        2.10       -2.01      5.24 o 
 -15  12   6        3.18        8.55      5.26 o 
 -14  12   6       12.91       12.08      7.66 o 
 -13  12   6        5.50       11.67      4.85 o 
 -12  12   6        0.02        1.13      4.39 o 
 -11  12   6        1.00       -2.88      3.98 o 
 -10  12   6        0.57        3.08      4.03 o 
  -9  12   6       10.77        9.58      5.77 o 
  -8  12   6        1.24        4.11      3.71 o 
  -7  12   6       14.73        5.03      4.36 o 
  -6  12   6       18.44       14.55      4.15 o 
  -5  12   6        6.12        9.27      3.98 o 
  -4  12   6      100.22      104.65      6.93 o 
  -3  12   6        3.58        1.77      3.62 o 
  -2  12   6       16.47       13.41      3.63 o 
  -1  12   6        4.89       -2.17      2.99 o 
   0  12   6       53.24       51.29      5.40 o 
   1  12   6        0.12       -0.31      3.35 o 
   2  12   6       24.40       23.59      4.56 o 
   3  12   6        1.25       -1.25      6.34 o 
   4  12   6      119.67      107.50      9.78 o 
   5  12   6       25.82       29.47      5.04 o 
   6  12   6        0.56        6.64      4.56 o 
   7  12   6       13.62        9.09      4.43 o 
   8  12   6       16.85       13.63      5.15 o 
   9  12   6        2.37        1.09      4.14 o 
  10  12   6        1.22        4.57      3.94 o 
  11  12   6        4.55       11.26      4.50 o 
  12  12   6       11.45        0.13      4.46 o 
 -14  13   6       13.44       18.39      7.31 o 
 -13  13   6        6.98        3.46      6.05 o 
 -12  13   6       12.50        5.37      5.02 o 
 -11  13   6        7.62       12.15      5.06 o 
 -10  13   6       20.46       24.88      5.30 o 
  -9  13   6        0.29        2.72      4.31 o 
  -8  13   6       40.08       46.82      7.39 o 
  -7  13   6        0.70        6.20      4.26 o 
  -6  13   6       19.07       26.05      5.12 o 
  -5  13   6        4.40       -0.93      4.11 o 
  -4  13   6        0.16        7.20      3.90 o 
  -3  13   6       21.77       14.77      3.88 o 
  -2  13   6       31.73       34.60      4.60 o 
  -1  13   6        0.60        0.36      3.30 o 
   0  13   6        7.14        8.84      4.00 o 
   1  13   6       50.76       60.31      6.20 o 
   2  13   6        2.31        4.54      3.93 o 
   3  13   6        0.31        4.18      4.17 o 
   4  13   6        3.00        4.42      4.24 o 
   5  13   6       44.63       43.54      5.94 o 
   6  13   6       21.80       26.41      5.47 o 
   7  13   6        4.17        2.35      4.33 o 
   8  13   6        1.36        3.13      4.42 o 
   9  13   6        5.44        4.72      7.16 o 
  10  13   6        0.42       -3.25      3.93 o 
 -12  14   6        4.68       12.09      5.59 o 
 -11  14   6       20.78       16.48      6.62 o 
 -10  14   6       27.42       42.57      6.45 o 
  -9  14   6       11.30       12.98      5.79 o 
  -8  14   6        0.48        6.64      4.52 o 
  -7  14   6        0.41        1.63      4.30 o 
  -6  14   6        4.01        0.04      4.18 o 
  -5  14   6        6.05       -4.08      4.08 o 
  -4  14   6        7.30        5.51      4.39 o 
  -3  14   6        0.38       -2.45      3.53 o 
  -2  14   6        4.32        1.05      3.37 o 
  -1  14   6        5.43       10.01      4.43 o 
   0  14   6       17.28       13.48      4.69 o 
   1  14   6        3.97        1.10      3.90 o 
   2  14   6       10.77       16.01      4.99 o 
   3  14   6       45.15       40.62      6.04 o 
   4  14   6       65.65       82.69      7.53 o 
   5  14   6        1.50        1.52      4.26 o 
   6  14   6       50.07       54.46      6.73 o 
   7  14   6       28.14       26.27      5.82 o 
   8  14   6        7.72       11.01      5.29 o 
  -9  15   6        7.69        9.87      5.39 o 
  -8  15   6        1.33        0.27      7.47 o 
  -7  15   6        4.76        5.29      5.04 o 
  -6  15   6        5.87        3.54      4.86 o 
  -5  15   6        1.92        1.01      4.71 o 
  -4  15   6        0.35       -3.76      3.76 o 
  -3  15   6        0.01        3.81      4.05 o 
  -2  15   6        0.53        4.88      3.87 o 
  -1  15   6        6.92        8.00      4.70 o 
   0  15   6        3.43        2.02      4.41 o 
   1  15   6        0.02        0.13      4.38 o 
   2  15   6        3.27       -0.32      4.47 o 
   3  15   6        5.49        8.01      5.09 o 
   4  15   6        0.11        4.34      4.73 o 
   5  15   6       28.26       32.00      6.38 o 
 -22   1   7        5.92        7.03      6.05 o 
 -21   1   7        0.07        4.04      5.46 o 
 -20   1   7        3.79        1.23      5.21 o 
 -19   1   7        0.63       -0.29      5.44 o 
 -18   1   7        0.01       -0.39      6.67 o 
 -17   1   7       85.24       70.42      6.58 o 
 -16   1   7        1.57       -3.45      3.45 o 
 -15   1   7      105.47      119.39      5.99 o 
 -14   1   7       40.62       33.55      3.74 o 
 -13   1   7       25.72       32.63      3.53 o 
 -12   1   7       76.28       75.58      4.27 o 
 -11   1   7       28.26       29.91      2.17 o 
 -10   1   7      105.63       96.66      2.90 o 
  -9   1   7        1.73        2.75      0.97 o 
  -8   1   7       22.73       20.87      1.67 o 
  -7   1   7      151.57      145.91      2.41 o 
  -6   1   7       10.13        8.39      0.84 o 
  -5   1   7      397.51      419.57     15.10 o 
  -4   1   7      133.41      124.08      6.46 o 
  -3   1   7      165.83      189.60      2.82 o 
  -2   1   7       11.63       12.58      0.89 o 
  -1   1   7     1642.62     1649.98     15.28 o 
   0   1   7      499.27      592.12      6.68 o 
   1   1   7      539.79      582.39      6.83 o 
   2   1   7       20.70       22.12      2.14 o 
   3   1   7        0.75        3.68      0.92 o 
   4   1   7       57.11       70.87      2.18 o 
   5   1   7       30.66       36.38      1.81 o 
   6   1   7       47.18       49.55      2.34 o 
   7   1   7      264.76      239.42      4.80 o 
   8   1   7       36.28       39.35      2.44 o 
   9   1   7        1.31        2.70      2.01 o 
  10   1   7       24.94       23.41      2.81 o 
  11   1   7      100.81      102.94      4.48 o 
  12   1   7       23.25       21.41      3.08 o 
  13   1   7        0.24       -3.06      3.06 o 
  14   1   7        1.14       -2.96      3.27 o 
  15   1   7       19.20       25.25      4.73 o 
  16   1   7       11.67        9.55      4.24 o 
  17   1   7       15.15       14.40      4.68 o 
  18   1   7        2.71        7.11      4.92 o 
 -22   2   7        3.74       -2.54     11.76 o 
 -21   2   7        3.82        1.23      5.46 o 
 -20   2   7       23.82       18.70      5.94 o 
 -19   2   7        0.42        5.67      4.45 o 
 -18   2   7        1.12        2.78      4.45 o 
 -17   2   7       61.03       65.67      6.55 o 
 -16   2   7        0.64        2.43      5.30 o 
 -15   2   7        0.37       -0.89      2.96 o 
 -14   2   7       62.15       67.65      6.76 o 
 -13   2   7       53.39       64.70      4.48 o 
 -12   2   7       15.87       15.34      6.59 o 
 -11   2   7        0.08       -0.22      1.57 o 
 -10   2   7       50.99       71.69      2.75 o 
  -9   2   7        5.59        6.13      1.19 o 
  -8   2   7      326.48      342.10      4.46 o 
  -7   2   7       20.18       20.44      1.24 o 
  -6   2   7      203.57      176.97      2.87 o 
  -5   2   7       80.41       72.06      1.66 o 
  -4   2   7       49.46       57.40      1.46 o 
  -3   2   7      290.64      308.26      3.90 o 
  -2   2   7      140.76      140.30      2.53 o 
  -1   2   7       99.37      109.22      2.40 o 
   0   2   7        2.39        1.22      1.06 o 
   1   2   7      392.81      375.76      4.91 o 
   2   2   7       81.98       66.61      2.43 o 
   3   2   7       28.37       20.80      1.53 o 
   4   2   7      483.36      480.13      6.51 o 
   5   2   7       23.56       24.54      1.84 o 
   6   2   7        4.35        1.17      1.46 o 
   7   2   7       26.52       26.23      2.21 o 
   8   2   7      131.81      146.01      4.09 o 
   9   2   7       10.50        8.41      2.02 o 
  10   2   7        0.30       -2.05      2.05 o 
  11   2   7        3.97        2.55      2.38 o 
  12   2   7       29.71       26.69      3.27 o 
  13   2   7       92.67       82.61      6.06 o 
  14   2   7        3.87        3.32      4.61 o 
  15   2   7        5.61        2.44      4.57 o 
  16   2   7        6.62        9.29      4.43 o 
  17   2   7        6.91       -0.33      4.61 o 
  18   2   7        0.13       -0.26      4.60 o 
 -22   3   7       16.51       24.30      7.32 o 
 -21   3   7       28.75       25.38      7.07 o 
 -20   3   7        2.90        7.20      5.46 o 
 -19   3   7        4.98        0.82      4.59 o 
 -18   3   7        0.17       -1.96      3.46 o 
 -17   3   7        2.96       10.85      3.82 o 
 -16   3   7        9.33        4.43      3.41 o 
 -15   3   7        0.04        4.25      3.23 o 
 -14   3   7      258.18      249.30      8.22 o 
 -13   3   7       21.95       28.73      3.62 o 
 -12   3   7       14.76       21.92      8.06 o 
 -11   3   7      115.00      120.55      5.23 o 
 -10   3   7      153.53      147.29      4.81 o 
  -9   3   7        5.34        6.22      1.72 o 
  -8   3   7      272.89      261.92      5.10 o 
  -7   3   7       42.73       50.01      2.21 o 
  -6   3   7      136.53      143.51      3.02 o 
  -5   3   7      242.07      260.09      5.75 o 
  -4   3   7        2.24        0.10      1.13 o 
  -3   3   7      168.83      165.57      3.40 o 
  -2   3   7     1457.94     1409.85     13.45 o 
  -1   3   7      304.05      314.47      6.13 o 
   0   3   7       28.29       32.12      1.80 o 
   1   3   7      760.54      743.74      9.51 o 
   2   3   7        0.36        2.36      0.96 o 
   3   3   7        4.42        5.52      1.42 o 
   4   3   7       92.19       93.53      2.86 o 
   5   3   7      396.28      378.50      5.94 o 
   6   3   7       62.41       51.21      2.54 o 
   7   3   7      165.57      154.11      4.81 o 
   8   3   7      992.48      932.13     11.60 o 
   9   3   7      275.93      249.73      6.75 o 
  10   3   7        6.33        8.97      2.53 o 
  11   3   7        0.76        1.32      2.41 o 
  12   3   7       13.83       10.30      3.10 o 
  13   3   7       13.12        5.97      3.61 o 
  14   3   7        0.02       -3.46      3.46 o 
  15   3   7        2.12        0.47      3.99 o 
  16   3   7       23.30       17.64      4.76 o 
  17   3   7        0.58        4.97      5.93 o 
  18   3   7        0.54        1.75      6.58 o 
 -22   4   7       21.01       22.83      7.30 o 
 -21   4   7       23.72       40.83      7.44 o 
 -20   4   7        4.54        4.02      6.32 o 
 -19   4   7        3.42        9.13      4.39 o 
 -18   4   7        1.84        1.53      3.90 o 
 -17   4   7       40.25       49.93      5.97 o 
 -16   4   7       34.67       39.84      9.31 o 
 -15   4   7        0.14        0.16      3.10 o 
 -14   4   7       57.11       59.61      4.83 o 
 -13   4   7       25.87       23.42      6.76 o 
 -12   4   7       37.59       31.66      5.12 o 
 -11   4   7       27.03       23.54      3.23 o 
 -10   4   7      148.87      136.05      5.47 o 
  -9   4   7      316.90      358.23      7.20 o 
  -8   4   7       78.12       75.47      3.86 o 
  -7   4   7      236.07      216.63      4.26 o 
  -6   4   7      147.72      159.68      3.85 o 
  -5   4   7      104.61       96.19      3.12 o 
  -4   4   7      680.08      647.91      8.86 o 
  -3   4   7        4.35        5.30      1.33 o 
  -2   4   7      424.83      389.04      6.74 o 
  -1   4   7      750.71      725.12     12.33 o 
   0   4   7      760.27      781.79     11.78 o 
   1   4   7        0.41        0.09      0.90 o 
   2   4   7      121.61      115.22      3.16 o 
   3   4   7       47.71       51.72      2.46 o 
   4   4   7      658.07      687.05     10.69 o 
   5   4   7       34.05       36.13      2.68 o 
   6   4   7      991.56      969.60     11.59 o 
   7   4   7       61.83       61.93      3.05 o 
   8   4   7      636.43      620.86      9.03 o 
   9   4   7       16.26       20.43      2.45 o 
  10   4   7        7.30        7.18      3.14 o 
  11   4   7        6.76        7.21      2.65 o 
  12   4   7        3.11        5.65      3.51 o 
  13   4   7        5.46        5.24      3.70 o 
  14   4   7       10.75       13.37      4.21 o 
  15   4   7        0.13        6.00      4.16 o 
  16   4   7        0.01        2.11      4.21 o 
  17   4   7       23.74       36.73      5.90 o 
 -21   5   7       33.66       39.17      7.57 o 
 -20   5   7        0.31       -3.58      5.97 o 
 -19   5   7        3.43        1.08      4.19 o 
 -18   5   7        7.60        4.81      4.25 o 
 -17   5   7        0.67        3.39      3.92 o 
 -16   5   7        7.21       -0.87      4.84 o 
 -15   5   7        8.49        8.97      3.46 o 
 -14   5   7       16.58       10.32      3.43 o 
 -13   5   7       19.08       20.61      3.74 o 
 -12   5   7       43.23       30.58      4.63 o 
 -11   5   7       40.31       37.99      3.85 o 
 -10   5   7       76.75       77.15      8.92 o 
  -9   5   7       16.90       13.25      2.75 o 
  -8   5   7      187.09      165.97      6.00 o 
  -7   5   7      164.56      165.49      7.34 o 
  -6   5   7       84.51       78.28      4.06 o 
  -5   5   7        8.32        1.77      1.56 o 
  -4   5   7      229.50      233.75      5.06 o 
  -3   5   7       27.93       29.51      2.54 o 
  -2   5   7       48.15       47.82      2.29 o 
  -1   5   7      157.93      136.42      3.09 o 
   0   5   7      264.52      256.50      6.02 o 
   1   5   7       33.33       31.33      2.26 o 
   2   5   7      320.60      322.04      5.66 o 
   3   5   7        1.32       -1.65      1.65 o 
   4   5   7      295.56      277.91      6.23 o 
   5   5   7       50.19       40.59      2.73 o 
   6   5   7        5.98        6.76      2.02 o 
   7   5   7      248.21      242.65      5.42 o 
   8   5   7       65.53       76.91      3.41 o 
   9   5   7        0.10        1.50      1.99 o 
  10   5   7      123.49      119.99      4.30 o 
  11   5   7        0.28        3.51      3.33 o 
  12   5   7       22.36       32.50      4.55 o 
  13   5   7        0.02        1.04      3.70 o 
  14   5   7        5.50        3.99      4.05 o 
  15   5   7        5.88        6.53      4.51 o 
  16   5   7        5.32        4.90      4.49 o 
  17   5   7        1.83       -2.80      4.53 o 
 -21   6   7       24.49       24.46      7.15 o 
 -20   6   7        0.00       -1.12      5.39 o 
 -19   6   7        6.95        6.52      4.86 o 
 -18   6   7        6.84        1.07      4.08 o 
 -17   6   7        1.02        2.78      5.70 o 
 -16   6   7       33.15       34.13      6.14 o 
 -15   6   7        0.08        0.03      3.50 o 
 -14   6   7       16.60        6.99      3.40 o 
 -13   6   7        1.40        2.20      3.08 o 
 -12   6   7       20.84       11.49      3.36 o 
 -11   6   7       56.55       54.11      4.56 o 
 -10   6   7       19.39       10.90      3.23 o 
  -9   6   7       24.04       21.16      3.87 o 
  -8   6   7        3.28        4.60      2.61 o 
  -7   6   7        2.60        0.41      3.24 o 
  -6   6   7       63.98       46.85      3.82 o 
  -5   6   7        1.12        0.21      2.26 o 
  -4   6   7       14.21       10.22      5.04 o 
  -3   6   7      188.29      192.86      6.32 o 
  -2   6   7        3.72        1.52      1.09 o 
  -1   6   7       39.63       36.20      2.22 o 
   0   6   7       24.30       25.10      2.02 o 
   1   6   7       14.97       12.78      1.97 o 
   2   6   7      207.61      234.25      5.05 o 
   3   6   7     2711.46     2626.86     27.20 o 
   4   6   7      127.62      125.23      5.39 o 
   5   6   7        0.53       -0.24      1.88 o 
   6   6   7       49.90       55.89      3.61 o 
   7   6   7      122.60      124.94      4.09 o 
   8   6   7      291.43      310.53      6.39 o 
   9   6   7        5.84        3.13      2.54 o 
  10   6   7       34.33       28.42      3.90 o 
  11   6   7        0.45       -0.91      3.15 o 
  12   6   7       86.98       95.11      6.25 o 
  13   6   7        3.33        1.10      3.79 o 
  14   6   7        3.70        8.57      4.30 o 
  15   6   7        0.95        1.37      4.31 o 
  16   6   7        0.34        4.46      4.68 o 
 -20   7   7       14.64       10.21      6.40 o 
 -19   7   7        0.05        1.39      8.08 o 
 -18   7   7        7.52        3.00      4.38 o 
 -17   7   7        3.82       -2.73      3.71 o 
 -16   7   7       68.34       66.12      6.05 o 
 -15   7   7        3.75        9.52      3.96 o 
 -14   7   7       78.68       77.24      5.81 o 
 -13   7   7       41.31       41.39      4.71 o 
 -12   7   7       15.98       11.72      3.69 o 
 -11   7   7       80.23       83.65      5.42 o 
 -10   7   7       20.77       24.76      3.82 o 
  -9   7   7        7.38        2.35      2.78 o 
  -8   7   7      315.93      317.67      9.03 o 
  -7   7   7       22.76       19.98      3.37 o 
  -6   7   7      231.44      210.43      7.21 o 
  -5   7   7       97.88       68.98      4.48 o 
  -4   7   7        1.11       -1.35      2.29 o 
  -3   7   7        0.00       -2.19      2.29 o 
  -2   7   7      296.34      298.17      9.25 o 
  -1   7   7      491.55      467.58      9.63 o 
   0   7   7        3.02        4.91      2.20 o 
   1   7   7      507.30      455.89      7.43 o 
   2   7   7      181.83      183.91      6.01 o 
   3   7   7      646.81      638.36      9.51 o 
   4   7   7      173.03      180.96      4.97 o 
   5   7   7      266.42      254.40      5.91 o 
   6   7   7      126.15      137.79      5.00 o 
   7   7   7       34.39       28.30      4.27 o 
   8   7   7       26.10       28.83      3.55 o 
   9   7   7       23.59       23.69      3.27 o 
  10   7   7        0.12        1.71      2.64 o 
  11   7   7       19.38       17.72      4.19 o 
  12   7   7       15.75       10.88      4.04 o 
  13   7   7        0.00        0.16      3.84 o 
  14   7   7       29.32       37.14      5.64 o 
  15   7   7        2.82        0.35      4.43 o 
  16   7   7        2.58       -4.57      4.57 o 
 -19   8   7        0.04       -2.61      5.06 o 
 -18   8   7        3.94       -1.86      6.40 o 
 -17   8   7       11.15        3.72      4.25 o 
 -16   8   7        1.05        1.24      3.78 o 
 -15   8   7        0.00       -3.49      6.20 o 
 -14   8   7       61.06       71.70      9.62 o 
 -13   8   7       22.91       15.81      6.87 o 
 -12   8   7      111.56      107.09      8.61 o 
 -11   8   7       18.90       22.24      4.18 o 
 -10   8   7       57.69       69.48      5.36 o 
  -9   8   7       93.35      108.77      5.91 o 
  -8   8   7      111.65      100.91      6.84 o 
  -7   8   7        2.82        4.08      2.96 o 
  -6   8   7       57.62       59.04      6.22 o 
  -5   8   7        1.56        5.68      3.00 o 
  -4   8   7      137.20      121.78      6.04 o 
  -3   8   7        5.54        3.09      4.12 o 
  -2   8   7      173.87      172.16      9.96 o 
  -1   8   7       44.45       42.00      3.72 o 
   0   8   7       61.71       62.16      6.79 o 
   1   8   7      495.67      485.30     15.05 o 
   2   8   7        3.70       -0.81      2.87 o 
   3   8   7       22.47       19.19      3.18 o 
   4   8   7       51.33       47.81      5.18 o 
   5   8   7       22.63       12.16      3.09 o 
   6   8   7        1.18       -0.60      2.55 o 
   7   8   7        3.38        3.99      3.34 o 
   8   8   7       10.47       13.40      3.89 o 
   9   8   7        4.59        4.75      2.85 o 
  10   8   7       38.26       41.62      4.14 o 
  11   8   7        1.45       -2.58      3.55 o 
  12   8   7        6.19        1.23      4.36 o 
  13   8   7       13.96       25.90      5.02 o 
  14   8   7        2.20        1.69      4.23 o 
  15   8   7        0.01        1.61      4.85 o 
 -18   9   7        2.60       -4.34      4.45 o 
 -17   9   7       13.45       12.59      4.99 o 
 -16   9   7        3.90        7.46      4.47 o 
 -15   9   7        4.83        4.82      4.94 o 
 -14   9   7        0.75        0.52      4.10 o 
 -13   9   7        5.84        3.53      3.78 o 
 -12   9   7       10.48       11.56      4.88 o 
 -11   9   7        6.50       -0.11      3.41 o 
 -10   9   7       10.13       11.43      3.77 o 
  -9   9   7       38.95       31.04      4.49 o 
  -8   9   7       28.26       17.19      3.98 o 
  -7   9   7       84.88       87.05      9.51 o 
  -6   9   7        9.12        6.90      3.21 o 
  -5   9   7       44.14       23.49      3.76 o 
  -4   9   7        0.90       -1.90      2.56 o 
  -3   9   7       22.66       22.27      3.70 o 
  -2   9   7       47.92       48.20      3.96 o 
  -1   9   7       30.64       26.45      3.63 o 
   0   9   7      230.75      219.48      8.30 o 
   1   9   7        4.51        1.72      3.12 o 
   2   9   7        0.10        0.51      3.09 o 
   3   9   7      120.78      114.48      6.53 o 
   4   9   7       37.39       34.59      4.59 o 
   5   9   7        4.47        6.04      3.25 o 
   6   9   7        0.88        1.46      2.68 o 
   7   9   7       23.43       19.56      3.71 o 
   8   9   7       13.47       14.90      4.48 o 
   9   9   7        4.88        7.09      2.87 o 
  10   9   7        6.84        3.69      3.01 o 
  11   9   7        1.56        2.67      3.22 o 
  12   9   7        4.96        5.57      4.66 o 
  13   9   7        3.86       -4.05      4.05 o 
  14   9   7        2.21       -1.02      5.28 o 
 -17  10   7        2.58       -5.87      6.02 o 
 -16  10   7        0.53        0.94      4.45 o 
 -15  10   7        2.21        3.39      4.37 o 
 -14  10   7        7.18       12.49      6.90 o 
 -13  10   7        0.71       -1.42      3.81 o 
 -12  10   7       13.18       18.51      4.56 o 
 -11  10   7        1.43        3.33      3.64 o 
 -10  10   7       28.85       27.52      5.02 o 
  -9  10   7       20.93       15.21      3.96 o 
  -8  10   7       30.38       31.31      4.51 o 
  -7  10   7        0.72       -2.96      2.96 o 
  -6  10   7       10.85        2.69      3.29 o 
  -5  10   7        6.43       -4.13      4.13 o 
  -4  10   7       17.61        6.84      3.28 o 
  -3  10   7       81.18       68.08      5.39 o 
  -2  10   7        4.83        4.21      2.98 o 
  -1  10   7       89.35       82.48      5.08 o 
   0  10   7        0.02       -1.59      2.84 o 
   1  10   7        4.27        1.52      3.23 o 
   2  10   7       95.44       79.55      6.24 o 
   3  10   7        0.05        1.18      3.29 o 
   4  10   7       59.64       61.73      5.60 o 
   5  10   7        8.66        9.88      3.82 o 
   6  10   7       10.00        8.49      3.81 o 
   7  10   7        6.09        1.64      3.45 o 
   8  10   7        0.03       -1.68      5.36 o 
   9  10   7        0.17       -2.07      3.14 o 
  10  10   7        7.83        7.73      3.62 o 
  11  10   7        6.40        2.37      3.26 o 
  12  10   7        1.28       -1.18      4.18 o 
  13  10   7        0.00        2.41      4.71 o 
 -16  11   7        0.17        0.45      4.71 o 
 -15  11   7        1.16       -3.59      4.32 o 
 -14  11   7        1.24       -0.94      4.23 o 
 -13  11   7        5.61       15.02      4.64 o 
 -12  11   7        2.82        6.07      4.91 o 
 -11  11   7        0.55        1.27      3.92 o 
 -10  11   7        4.12        7.41      3.98 o 
  -9  11   7        4.73       13.65      4.23 o 
  -8  11   7        2.14        4.27      3.72 o 
  -7  11   7       12.96       22.34      4.43 o 
  -6  11   7       69.44       49.90      5.34 o 
  -5  11   7       46.75       47.24      6.42 o 
  -4  11   7        0.54       -0.84      3.17 o 
  -3  11   7      211.41      217.98      8.98 o 
  -2  11   7        0.73        1.30      2.96 o 
  -1  11   7       31.47       31.03      4.07 o 
   0  11   7        9.47        4.30      3.57 o 
   1  11   7        1.41        1.38      3.37 o 
   2  11   7        1.54       -0.05      3.90 o 
   3  11   7       17.67        8.32      3.81 o 
   4  11   7        0.09        1.63      3.52 o 
   5  11   7        0.00       -0.81      3.65 o 
   6  11   7       11.12       17.24      4.38 o 
   7  11   7       47.34       64.53      8.18 o 
   8  11   7        2.46        2.10      3.92 o 
   9  11   7        0.81       -2.94      3.47 o 
  10  11   7        7.87       11.22      4.51 o 
  11  11   7        1.67        0.76      4.13 o 
  12  11   7        3.22        2.38      5.54 o 
 -15  12   7        2.67        0.31      4.89 o 
 -14  12   7        3.73        4.92      5.06 o 
 -13  12   7        2.65        1.05      4.72 o 
 -12  12   7        5.91        0.75      4.39 o 
 -11  12   7        1.02       -2.37      4.53 o 
 -10  12   7       13.29       14.54      4.78 o 
  -9  12   7        0.94       -1.66      3.61 o 
  -8  12   7        3.87        4.63      4.13 o 
  -7  12   7        0.02       -3.37      3.37 o 
  -6  12   7       18.39       16.33      4.42 o 
  -5  12   7        5.11        5.65      3.90 o 
  -4  12   7        8.21       -0.95      3.62 o 
  -3  12   7       67.89       76.74      5.64 o 
  -2  12   7       11.97       11.59      3.64 o 
  -1  12   7        1.99        2.31      3.69 o 
   0  12   7        0.01        1.06      3.55 o 
   1  12   7       18.81       19.68      4.56 o 
   2  12   7        0.27       -2.83      3.62 o 
   3  12   7      151.52      131.60      8.09 o 
   4  12   7        0.29        6.63      4.19 o 
   5  12   7       12.31        5.21      9.86 o 
   6  12   7       13.56       16.52      4.84 o 
   7  12   7        1.92        2.60      4.28 o 
   8  12   7        6.34       -0.25      4.17 o 
   9  12   7        0.79        5.41      4.13 o 
  10  12   7       19.02       21.22      5.92 o 
 -13  13   7        3.82        6.32      5.00 o 
 -12  13   7        1.39        2.93      4.87 o 
 -11  13   7        9.36        9.75      4.98 o 
 -10  13   7        0.36        3.57      7.54 o 
  -9  13   7        1.59       -2.22      4.18 o 
  -8  13   7        3.68        4.17      4.23 o 
  -7  13   7        2.54        5.21      4.39 o 
  -6  13   7        9.93        5.76      4.42 o 
  -5  13   7       34.64       26.71      5.06 o 
  -4  13   7        0.00        7.71      4.10 o 
  -3  13   7        0.01        4.77      3.51 o 
  -2  13   7        0.10       -3.10      3.10 o 
  -1  13   7        0.03       -3.40      3.40 o 
   0  13   7        0.33       -2.12      3.78 o 
   1  13   7        4.07        3.69      4.04 o 
   2  13   7       76.26       86.60     11.31 o 
   3  13   7        1.77        9.11      4.49 o 
   4  13   7       72.91       78.53      7.07 o 
   5  13   7       17.84       25.79      5.52 o 
   6  13   7       26.80       21.63      7.58 o 
   7  13   7        0.32        3.43      4.51 o 
   8  13   7        1.75        9.73      5.73 o 
   9  13   7        9.81       18.80      6.03 o 
 -11  14   7        5.43       11.61      7.05 o 
 -10  14   7        0.19        4.19      5.04 o 
  -9  14   7       29.90       36.75      7.17 o 
  -8  14   7       10.49        5.93      4.69 o 
  -7  14   7       17.30       10.98      4.99 o 
  -6  14   7        0.15       -5.13      5.13 o 
  -5  14   7        1.43       -3.21      4.03 o 
  -4  14   7       22.15       26.63      5.02 o 
  -3  14   7        0.01        0.68      3.75 o 
  -2  14   7        3.64        5.20      4.45 o 
  -1  14   7       14.94        4.98      5.12 o 
   0  14   7       13.68       11.50      5.19 o 
   1  14   7        0.47        8.49      5.81 o 
   2  14   7        3.62        1.84      4.86 o 
   3  14   7        6.34       10.61      5.07 o 
   4  14   7        0.94        3.88      4.95 o 
   5  14   7        3.20       -3.48      4.54 o 
   6  14   7        1.28        8.41      5.10 o 
  -7  15   7       12.10       22.16      6.21 o 
  -6  15   7       30.87       37.27      6.67 o 
  -5  15   7       21.90       28.75      5.50 o 
  -4  15   7       55.25       69.42      7.73 o 
  -3  15   7        5.54        6.42      4.61 o 
  -2  15   7       13.50        7.84      4.98 o 
  -1  15   7        1.35       -2.90      4.69 o 
   0  15   7       10.15       11.62      6.13 o 
   1  15   7        2.97       -4.08      4.71 o 
   2  15   7       16.50       23.04      6.92 o 
   3  15   7        0.01       -3.23      4.88 o 
 -22   0   8        0.02       -4.56      8.08 o 
 -21   0   8        3.68       -6.32      6.32 o 
 -20   0   8        7.11        7.37      7.72 o 
 -19   0   8       36.15       23.53      8.08 o 
 -18   0   8        0.62        1.40      5.97 o 
 -17   0   8       42.70       18.26      6.67 o 
 -16   0   8       30.99       22.12      6.32 o 
 -15   0   8       64.76       58.29      7.72 o 
 -14   0   8       45.25       56.53      7.02 o 
 -13   0   8       20.80       10.15      8.43 o 
 -12   0   8        4.15       -2.66      2.66 o 
 -11   0   8        4.23        8.24      2.98 o 
 -10   0   8        6.52        0.78      2.42 o 
  -9   0   8       43.92       40.65      2.05 o 
  -8   0   8        4.18        3.94      1.11 o 
  -7   0   8        4.60        3.49      1.76 o 
  -6   0   8       60.01       58.64      7.72 o 
  -5   0   8       37.12       30.55      5.97 o 
  -4   0   8       10.71       16.50      4.92 o 
  -3   0   8       10.26       14.07      1.43 o 
  -2   0   8       80.18       62.42      2.66 o 
  -1   0   8        1.34       -0.67      1.08 o 
   0   0   8       43.40       59.69      2.50 o 
   1   0   8       73.47       73.26      3.01 o 
   2   0   8      253.77      258.12      6.73 o 
   3   0   8      645.15      609.15     11.90 o 
   4   0   8        4.13        5.74      1.78 o 
   5   0   8       85.09       95.18      4.65 o 
   6   0   8      180.39      137.16      5.53 o 
   7   0   8       56.19       72.02      4.81 o 
   8   0   8        5.28       14.39      4.09 o 
   9   0   8       25.48       16.76      4.45 o 
  10   0   8        1.00       -3.32      3.34 o 
  11   0   8       14.77       17.10      5.14 o 
  12   0   8       69.01       67.88      7.45 o 
  13   0   8       38.17       40.63      6.94 o 
  14   0   8       15.21        9.23      8.95 o 
  15   0   8       53.05       48.65     15.27 o 
  16   0   8        0.66        2.84      6.15 o 
  17   0   8        0.02       -1.78      6.19 o 
 -22   1   8        0.40        1.05      5.96 o 
 -21   1   8        0.95        9.55      5.58 o 
 -20   1   8        0.97       -4.69      4.95 o 
 -19   1   8        0.06        6.44      4.84 o 
 -18   1   8        2.24        4.54      4.45 o 
 -17   1   8        6.80        1.19      3.95 o 
 -16   1   8        2.33        0.33      3.70 o 
 -15   1   8       25.57       29.64      4.85 o 
 -14   1   8        0.71       -0.22      3.78 o 
 -13   1   8        1.79       -0.90      2.45 o 
 -12   1   8       35.93       35.73      4.82 o 
 -11   1   8       21.92       22.49      2.78 o 
 -10   1   8        9.00        7.16      1.45 o 
  -9   1   8      120.35      115.91      2.41 o 
  -8   1   8       79.51       68.37      1.70 o 
  -7   1   8       63.91       56.00      1.74 o 
  -6   1   8       38.01       36.52      5.09 o 
  -5   1   8       94.33       79.87      5.83 o 
  -4   1   8        9.64        8.99      3.51 o 
  -3   1   8       77.78       69.52      2.62 o 
  -2   1   8        0.20        0.24      0.77 o 
  -1   1   8       43.96       45.74      1.64 o 
   0   1   8        2.65        1.43      1.02 o 
   1   1   8       86.42       94.07      2.45 o 
   2   1   8       43.77       37.78      2.30 o 
   3   1   8       46.91       47.96      1.89 o 
   4   1   8        4.17        6.46      1.56 o 
   5   1   8      185.95      168.88      4.76 o 
   6   1   8       38.06       39.04      2.81 o 
   7   1   8       85.06       65.70      4.43 o 
   8   1   8        9.59        6.99      2.17 o 
   9   1   8        2.21       -1.05      2.53 o 
  10   1   8        0.93       -0.96      2.79 o 
  11   1   8       43.92       40.94      4.32 o 
  12   1   8       11.66        8.25      3.52 o 
  13   1   8        0.87       -4.46      4.46 o 
  14   1   8       26.26       28.87      4.77 o 
  15   1   8        2.15       -3.06      3.89 o 
  16   1   8        0.29        5.53      4.28 o 
  17   1   8        1.09        3.15      4.60 o 
 -22   2   8       14.77       11.37      6.58 o 
 -21   2   8        1.06        6.35      7.02 o 
 -20   2   8        0.24       -6.17      7.37 o 
 -19   2   8       11.04        6.92      4.84 o 
 -18   2   8        1.40        4.11      4.34 o 
 -17   2   8        8.42       14.05      3.82 o 
 -16   2   8       20.11       19.57      5.90 o 
 -15   2   8        7.64        4.83      5.69 o 
 -14   2   8       48.36       57.27      4.48 o 
 -13   2   8       31.44       42.88      3.86 o 
 -12   2   8       64.77       62.96      5.40 o 
 -11   2   8       16.67       18.12      2.91 o 
 -10   2   8       68.70       81.41      2.95 o 
  -9   2   8       15.04       21.96      1.73 o 
  -8   2   8       11.72       16.27      1.34 o 
  -7   2   8       17.69       17.17      1.21 o 
  -6   2   8       75.24       74.55      2.56 o 
  -5   2   8       19.24       14.25      1.39 o 
  -4   2   8      392.79      414.24      4.83 o 
  -3   2   8      334.27      326.96      4.17 o 
  -2   2   8       86.50      103.83      2.39 o 
  -1   2   8     1111.37     1025.21     10.56 o 
   0   2   8       48.70       53.01      2.56 o 
   1   2   8       98.30       99.91      3.04 o 
   2   2   8       64.72       69.93      5.42 o 
   3   2   8      137.91      132.18      5.53 o 
   4   2   8       10.60        8.27      2.93 o 
   5   2   8      129.09      103.97      3.86 o 
   6   2   8       14.46        5.64      2.16 o 
   7   2   8       19.18       14.05      2.47 o 
   8   2   8       22.79       20.64      2.70 o 
   9   2   8       15.94        6.40      2.95 o 
  10   2   8       11.41        6.70      3.19 o 
  11   2   8       14.84       13.27      3.44 o 
  12   2   8        9.41        6.55      3.60 o 
  13   2   8        3.93        2.18      3.68 o 
  14   2   8       28.06       25.74      6.23 o 
  15   2   8        5.44       -0.24      3.89 o 
  16   2   8        5.34        3.29      4.41 o 
  17   2   8        0.01       -2.15      4.31 o 
 -21   3   8       16.13       24.12      6.44 o 
 -20   3   8        3.43        5.44      5.46 o 
 -19   3   8        1.26        8.25      4.97 o 
 -18   3   8        3.20        6.52      3.90 o 
 -17   3   8        7.53       10.18      3.84 o 
 -16   3   8        3.78        5.81      4.52 o 
 -15   3   8       40.45       32.72      4.16 o 
 -14   3   8        3.80        8.99      3.12 o 
 -13   3   8        0.48       -1.73      2.46 o 
 -12   3   8       40.00       44.76      4.59 o 
 -11   3   8       53.63       50.00      5.74 o 
 -10   3   8      321.37      291.72      7.63 o 
  -9   3   8      326.47      302.67      8.92 o 
  -8   3   8      102.45      106.42      4.23 o 
  -7   3   8       49.41       46.06      1.97 o 
  -6   3   8       59.85       54.86      2.47 o 
  -5   3   8      541.38      503.29      9.60 o 
  -4   3   8        4.30        4.02      1.13 o 
  -3   3   8       18.83       15.34      1.27 o 
  -2   3   8      711.23      691.68     10.29 o 
  -1   3   8     1009.73      983.07     11.13 o 
   0   3   8      233.89      199.16      4.08 o 
   1   3   8       64.68       57.87      2.96 o 
   2   3   8       39.33       40.38      2.82 o 
   3   3   8        5.38        6.59      2.07 o 
   4   3   8      215.75      220.37      5.43 o 
   5   3   8        3.13        1.17      1.88 o 
   6   3   8        8.68       11.96      2.41 o 
   7   3   8       45.24       63.70      3.66 o 
   8   3   8        7.38       12.62      2.71 o 
   9   3   8       10.23       16.19      3.38 o 
  10   3   8      130.82      135.38      6.34 o 
  11   3   8        0.39       -2.05      3.04 o 
  12   3   8       43.10       39.45      4.73 o 
  13   3   8       29.78       30.70      4.78 o 
  14   3   8        3.45        0.28      3.90 o 
  15   3   8        0.11       -0.17      4.07 o 
  16   3   8        9.83       18.01      5.22 o 
 -21   4   8        0.52       -0.66     11.59 o 
 -20   4   8        2.96       -4.72      4.72 o 
 -19   4   8        0.06        2.51      4.10 o 
 -18   4   8        4.98        5.97      3.97 o 
 -17   4   8        9.52       10.66      4.03 o 
 -16   4   8       14.68        9.53      4.40 o 
 -15   4   8        6.17        9.31      3.41 o 
 -14   4   8        1.79       -3.10      3.10 o 
 -13   4   8       39.45       28.48      3.70 o 
 -12   4   8        0.32       -1.46      2.49 o 
 -11   4   8      112.16      101.12      5.06 o 
 -10   4   8        2.62        0.64      2.33 o 
  -9   4   8        0.28       -2.26      2.30 o 
  -8   4   8        4.72        3.62      2.26 o 
  -7   4   8        6.49        0.06      1.95 o 
  -6   4   8        5.88        6.64      3.57 o 
  -5   4   8      373.12      343.78      5.94 o 
  -4   4   8      286.63      265.15      5.11 o 
  -3   4   8        6.04        5.89      1.52 o 
  -2   4   8        1.30        2.51      1.64 o 
  -1   4   8      749.10      698.42     11.08 o 
   0   4   8       43.33       35.70      3.63 o 
   1   4   8        4.59        6.01      2.05 o 
   2   4   8        3.44        3.00      2.58 o 
   3   4   8      608.86      608.09     10.86 o 
   4   4   8        0.11       -0.13      2.14 o 
   5   4   8        8.28        3.61      2.16 o 
   6   4   8       19.91       21.53      2.81 o 
   7   4   8      266.79      257.37      6.66 o 
   8   4   8        3.39        2.44      2.30 o 
   9   4   8       70.74       60.30      3.95 o 
  10   4   8        2.24        3.75      3.18 o 
  11   4   8       15.87       19.04      3.93 o 
  12   4   8        7.82       17.95      4.09 o 
  13   4   8        9.76       11.40      4.15 o 
  14   4   8       46.04       57.94      5.96 o 
  15   4   8        6.01        7.41      4.53 o 
  16   4   8        4.79       11.36      5.22 o 
 -21   5   8        2.25        7.20      6.21 o 
 -20   5   8       21.20       37.63      9.37 o 
 -19   5   8        2.87        1.79      4.23 o 
 -18   5   8        1.22        7.03      4.39 o 
 -17   5   8       17.13       11.55      6.55 o 
 -16   5   8        2.55        2.68      3.51 o 
 -15   5   8        1.30       -3.08      3.08 o 
 -14   5   8        0.92        3.40      3.16 o 
 -13   5   8       20.75       23.18      3.62 o 
 -12   5   8       13.97       18.89      3.49 o 
 -11   5   8       57.39       59.63      5.61 o 
 -10   5   8       65.35       59.13      5.35 o 
  -9   5   8        0.01       -2.65      2.65 o 
  -8   5   8      705.21      639.92     12.92 o 
  -7   5   8      351.28      358.52      8.83 o 
  -6   5   8      556.97      497.85     10.64 o 
  -5   5   8     1044.59      985.43     17.07 o 
  -4   5   8       29.93       31.95      5.54 o 
  -3   5   8       92.15       87.53      9.91 o 
  -2   5   8     2855.57     2806.66     30.88 o 
  -1   5   8      151.43      148.78      5.10 o 
   0   5   8     3395.94     3314.05     40.46 o 
   1   5   8       66.49       58.82      3.59 o 
   2   5   8        2.49        1.45      2.22 o 
   3   5   8      234.33      219.73      6.44 o 
   4   5   8     1444.14     1396.79     20.40 o 
   5   5   8       24.43       30.29      3.33 o 
   6   5   8       53.49       47.70      4.21 o 
   7   5   8       68.86       73.70      4.08 o 
   8   5   8      126.48      126.61      5.14 o 
   9   5   8       19.77       13.89      3.02 o 
  10   5   8       28.56       24.95      4.07 o 
  11   5   8        3.07       11.42      5.01 o 
  12   5   8       27.47       42.29      5.03 o 
  13   5   8        0.02       -0.01      3.90 o 
  14   5   8        0.00        1.09      4.02 o 
  15   5   8        8.25        5.36      5.04 o 
  16   5   8        0.64        8.66      5.03 o 
 -20   6   8        5.21        8.53      5.58 o 
 -19   6   8        3.43        4.80      4.66 o 
 -18   6   8       21.30       23.96      5.86 o 
 -17   6   8        0.01       -3.49      3.49 o 
 -16   6   8        0.51       -0.63      3.58 o 
 -15   6   8       18.30       20.36      5.54 o 
 -14   6   8        2.06       -3.08      3.08 o 
 -13   6   8        5.29        4.42      3.16 o 
 -12   6   8       20.69       18.25      4.64 o 
 -11   6   8      116.00      120.07      6.01 o 
 -10   6   8        4.90        6.42      3.20 o 
  -9   6   8      151.49      160.02      6.85 o 
  -8   6   8      325.61      290.25      8.34 o 
  -7   6   8        0.22        1.24      2.63 o 
  -6   6   8      382.98      367.79      9.34 o 
  -5   6   8      101.03       87.17      5.15 o 
  -4   6   8      383.52      370.23      9.34 o 
  -3   6   8       29.22       22.04      3.24 o 
  -2   6   8      202.33      195.20      5.96 o 
  -1   6   8      168.46      163.19      5.41 o 
   0   6   8       86.83       78.13      4.92 o 
   1   6   8      117.31      126.95      5.32 o 
   2   6   8      398.69      425.58      9.78 o 
   3   6   8      330.82      324.24      8.05 o 
   4   6   8       20.76       20.80      3.09 o 
   5   6   8      164.25      179.02      6.99 o 
   6   6   8       27.43       23.95      2.93 o 
   7   6   8        3.27        6.07      2.56 o 
   8   6   8       18.34       12.28      4.56 o 
   9   6   8        2.52        7.08      2.76 o 
  10   6   8       19.84       16.88      3.97 o 
  11   6   8       19.39       25.33      4.41 o 
  12   6   8        1.36       -3.58      3.58 o 
  13   6   8        3.58        4.57      4.09 o 
  14   6   8        0.15       -0.54      4.17 o 
  15   6   8        6.87       12.19      4.86 o 
 -20   7   8        0.02       -2.76      5.58 o 
 -19   7   8        0.13        4.11      4.68 o 
 -18   7   8        1.10       -3.47      8.60 o 
 -17   7   8       15.33       16.37      4.79 o 
 -16   7   8       10.77       10.88      4.39 o 
 -15   7   8        0.90        3.16      3.97 o 
 -14   7   8        6.82        5.60      3.64 o 
 -13   7   8       15.75       15.21      4.01 o 
 -12   7   8        3.54        3.23      3.25 o 
 -11   7   8       10.38       14.51      4.85 o 
 -10   7   8       43.35       28.83      5.55 o 
  -9   7   8       27.77       21.91      3.62 o 
  -8   7   8       15.81       17.04      3.93 o 
  -7   7   8       33.74       28.63      3.74 o 
  -6   7   8        0.00       -0.13      3.18 o 
  -5   7   8       40.11       36.70      3.82 o 
  -4   7   8      129.64      127.97      5.92 o 
  -3   7   8        0.03       -0.89      2.62 o 
  -2   7   8      173.43      174.82      6.69 o 
  -1   7   8      170.18      179.50      7.13 o 
   0   7   8      229.92      218.59      7.35 o 
   1   7   8      199.21      185.83      6.27 o 
   2   7   8       79.83       89.99      4.65 o 
   3   7   8        1.44       -1.25      2.35 o 
   4   7   8      122.69      125.41      5.42 o 
   5   7   8      185.98      176.39      6.45 o 
   6   7   8       46.96       48.51      4.21 o 
   7   7   8       31.57       32.92      3.51 o 
   8   7   8        6.12        6.96      2.78 o 
   9   7   8       85.57       82.65      4.84 o 
  10   7   8        9.84       15.78      3.98 o 
  11   7   8        0.12        4.32      3.75 o 
  12   7   8       23.32       16.22      4.51 o 
  13   7   8        2.19        5.32      4.22 o 
  14   7   8        0.31        1.65      4.38 o 
  15   7   8        3.01        2.68      4.91 o 
 -19   8   8       10.66       12.20      5.32 o 
 -18   8   8        7.74        6.87      4.76 o 
 -17   8   8        3.26        9.35      4.56 o 
 -16   8   8        6.15       10.88      4.54 o 
 -15   8   8        7.93        3.73      4.02 o 
 -14   8   8        8.81        9.34      4.42 o 
 -13   8   8        1.80        3.02      3.50 o 
 -12   8   8       68.44       53.94      9.40 o 
 -11   8   8        1.77        3.59      3.29 o 
 -10   8   8        3.55        4.23      3.23 o 
  -9   8   8        0.66       -0.37      2.87 o 
  -8   8   8       50.28       31.23      4.17 o 
  -7   8   8       87.48       63.10      5.02 o 
  -6   8   8      292.43      282.62      9.15 o 
  -5   8   8      105.40      109.22      5.79 o 
  -4   8   8       13.93       13.05      3.35 o 
  -3   8   8       51.81       42.37      4.30 o 
  -2   8   8       14.02       19.19      3.18 o 
  -1   8   8      393.54      393.60     10.80 o 
   0   8   8        0.43       -2.09      2.96 o 
   1   8   8        5.49        7.64      3.29 o 
   2   8   8       15.36       11.75      2.89 o 
   3   8   8      207.96      209.22      8.92 o 
   4   8   8       14.67       12.89      3.00 o 
   5   8   8        0.12       -2.46      2.46 o 
   6   8   8       10.82       10.21      3.18 o 
   7   8   8       11.79       16.05      3.16 o 
   8   8   8        1.13        4.69      2.84 o 
   9   8   8       15.65        6.80      3.15 o 
  10   8   8       27.94       30.92      5.02 o 
  11   8   8        0.51        0.94      3.86 o 
  12   8   8        0.13        1.20      4.15 o 
  13   8   8        1.50       -1.79      5.43 o 
  14   8   8       19.37       23.06      5.44 o 
 -18   9   8        0.00       -1.90      4.51 o 
 -17   9   8        2.46       10.59      4.71 o 
 -16   9   8        1.87       -0.01      4.30 o 
 -15   9   8        0.03        0.88      4.17 o 
 -14   9   8        6.51        7.87      4.32 o 
 -13   9   8        9.02       15.98      5.17 o 
 -12   9   8        1.05       -3.57      3.57 o 
 -11   9   8        0.73       -0.86      3.25 o 
 -10   9   8       69.62       69.23      5.88 o 
  -9   9   8        9.57       12.82      4.35 o 
  -8   9   8       73.57       71.36      7.01 o 
  -7   9   8       12.71        5.16      4.49 o 
  -6   9   8      147.94      147.29      7.04 o 
  -5   9   8       52.09       58.09      6.90 o 
  -4   9   8       62.52       72.68      5.29 o 
  -3   9   8        5.55        0.41      4.51 o 
  -2   9   8        9.42       11.56      3.14 o 
  -1   9   8        0.00       -0.16      3.09 o 
   0   9   8        1.28        2.31      3.17 o 
   1   9   8      240.97      231.97      8.77 o 
   2   9   8      117.14      106.63      8.88 o 
   3   9   8       21.74       18.85      4.04 o 
   4   9   8        1.67       -0.37      3.23 o 
   5   9   8       43.94       55.99      4.67 o 
   6   9   8        5.77        9.16      5.22 o 
   7   9   8        0.73        1.65      3.11 o 
   8   9   8        0.01       -0.35      2.72 o 
   9   9   8       10.89       12.51      3.55 o 
  10   9   8        1.89        0.67      3.24 o 
  11   9   8       13.90       15.10      4.64 o 
  12   9   8        0.43        1.30      4.33 o 
  13   9   8       14.12       11.04      5.83 o 
 -17  10   8        0.55       -3.91      4.87 o 
 -16  10   8        0.75       -1.79      4.45 o 
 -15  10   8        4.62        3.19      5.30 o 
 -14  10   8        5.14        8.40      4.52 o 
 -13  10   8        6.80        9.71      4.23 o 
 -12  10   8        4.16        2.62      4.04 o 
 -11  10   8        1.10        0.98      3.92 o 
 -10  10   8        0.11       -3.31      3.31 o 
  -9  10   8        1.24        5.85      3.66 o 
  -8  10   8       12.26       18.37      4.14 o 
  -7  10   8        2.37        2.71      3.35 o 
  -6  10   8        3.67       -3.09      3.09 o 
  -5  10   8       18.88       21.54      4.13 o 
  -4  10   8        2.03        1.16      3.37 o 
  -3  10   8       65.71       74.79      6.03 o 
  -2  10   8       10.22        9.50      3.21 o 
  -1  10   8        0.76        2.00      3.14 o 
   0  10   8        2.69        2.61      3.37 o 
   1  10   8       17.93       18.83      4.18 o 
   2  10   8       71.33       71.41      7.17 o 
   3  10   8        1.37        5.13      3.64 o 
   4  10   8        1.19        4.19      3.58 o 
   5  10   8       23.93       16.68      4.37 o 
   6  10   8        0.06        3.57      3.76 o 
   7  10   8       43.20       55.90      6.05 o 
   8  10   8        1.05        3.53      3.48 o 
   9  10   8        0.23        0.00      3.10 o 
  10  10   8        4.63        5.49      3.51 o 
  11  10   8        5.72        2.88      4.21 o 
  12  10   8        3.68        5.83      4.87 o 
 -16  11   8        3.02       -2.81      8.78 o 
 -15  11   8        1.02        2.26      4.63 o 
 -14  11   8        0.17       -4.02      4.02 o 
 -13  11   8        9.30        8.67      4.79 o 
 -12  11   8        0.40       -3.92      3.92 o 
 -11  11   8        0.06       -2.68      3.86 o 
 -10  11   8        1.06       -1.67      3.57 o 
  -9  11   8        6.33       12.59      7.05 o 
  -8  11   8       20.77       18.40      4.57 o 
  -7  11   8        2.64        3.41      3.86 o 
  -6  11   8        0.02        0.11      3.36 o 
  -5  11   8       12.16       12.65      3.90 o 
  -4  11   8       14.89       13.91      3.98 o 
  -3  11   8       13.63       17.43      3.76 o 
  -2  11   8      122.70      111.14      6.09 o 
  -1  11   8        9.14       10.08      4.20 o 
   0  11   8        4.59        2.24      3.58 o 
   1  11   8       37.25       38.25      6.45 o 
   2  11   8        2.63        6.21      4.01 o 
   3  11   8        9.04       13.17      4.31 o 
   4  11   8        5.68       11.47      4.83 o 
   5  11   8        0.34       -3.55      3.55 o 
   6  11   8        0.71        6.12      4.34 o 
   7  11   8        0.09       -0.24      4.61 o 
   8  11   8        4.09        4.71      3.74 o 
   9  11   8        4.90        6.87      4.14 o 
  10  11   8        6.14        6.25      4.27 o 
  11  11   8        0.10       -1.76      8.78 o 
 -14  12   8        0.43        1.91      4.79 o 
 -13  12   8        5.23        2.25      6.34 o 
 -12  12   8        7.02       -3.33      4.10 o 
 -11  12   8        0.64        6.88      4.48 o 
 -10  12   8        8.25       14.27      7.06 o 
  -9  12   8        0.88        2.94      4.03 o 
  -8  12   8        1.79        1.76      3.82 o 
  -7  12   8        0.05        1.12      3.92 o 
  -6  12   8       13.79       11.52      4.87 o 
  -5  12   8       12.19       18.84      4.64 o 
  -4  12   8       52.57       39.71      4.77 o 
  -3  12   8        6.20        7.22      3.67 o 
  -2  12   8        0.06        5.15      3.90 o 
  -1  12   8        0.97       -3.40      3.40 o 
   0  12   8        4.06        1.78      3.76 o 
   1  12   8       37.69       48.39      5.93 o 
   2  12   8       34.65       38.51      5.56 o 
   3  12   8        6.35        4.80      4.46 o 
   4  12   8       61.15       41.36      6.60 o 
   5  12   8        7.77        4.11      4.24 o 
   6  12   8       10.44       10.01      4.81 o 
   7  12   8        0.05       -2.32      4.47 o 
   8  12   8       12.98       12.63      5.25 o 
   9  12   8        7.66       12.29      4.67 o 
 -12  13   8       11.58        9.55      5.37 o 
 -11  13   8        0.27       -4.31      4.31 o 
 -10  13   8       25.88       33.76      8.51 o 
  -9  13   8        0.75        0.49      4.22 o 
  -8  13   8        2.19        7.27      6.18 o 
  -7  13   8       14.20       16.77      5.06 o 
  -6  13   8        4.77        1.53      4.60 o 
  -5  13   8        2.50       -2.26      3.97 o 
  -4  13   8       26.21       38.45      5.03 o 
  -3  13   8        7.52        9.41      3.95 o 
  -2  13   8       31.74       46.50      6.17 o 
  -1  13   8        4.07       -1.19      3.98 o 
   0  13   8        2.83        6.63      4.37 o 
   1  13   8        1.08       -3.98      3.98 o 
   2  13   8        3.70        8.83      5.14 o 
   3  13   8        2.98        1.36      4.43 o 
   4  13   8       10.43       10.96      4.98 o 
   5  13   8        9.97        5.13      4.95 o 
   6  13   8        1.19        3.66      4.77 o 
   7  13   8        0.61        1.78      7.95 o 
  -9  14   8        0.37        0.09      4.92 o 
  -8  14   8       10.80       15.85      5.52 o 
  -7  14   8       15.63       29.46      6.19 o 
  -6  14   8       86.78      110.99     13.91 o 
  -5  14   8       16.04       21.12      5.02 o 
  -4  14   8       24.05       33.99      5.98 o 
  -3  14   8        8.48       17.43      4.69 o 
  -2  14   8        3.20        7.26      4.87 o 
  -1  14   8       17.75       24.71      7.81 o 
   0  14   8        8.60       11.16      4.72 o 
   1  14   8        0.01        3.67      5.26 o 
   2  14   8       85.12      103.28     12.32 o 
   3  14   8        1.47        9.49      5.06 o 
   4  14   8       30.96       31.17     11.36 o 
 -21   1   9        0.00       -4.00      6.67 o 
 -20   1   9        0.59        3.22      4.84 o 
 -19   1   9        0.01       -4.39      4.47 o 
 -18   1   9        1.16        1.93      4.47 o 
 -17   1   9       39.89       48.28      5.71 o 
 -16   1   9        4.61       -0.58      3.59 o 
 -15   1   9       11.92       15.89      3.46 o 
 -14   1   9       10.93       18.50      3.34 o 
 -13   1   9        0.01       -1.75      2.48 o 
 -12   1   9       19.90       20.79      2.76 o 
 -11   1   9       68.77       62.21      4.48 o 
 -10   1   9      140.54      153.89      3.45 o 
  -9   1   9       78.75       94.59      2.88 o 
  -8   1   9       72.43       58.68      1.70 o 
  -7   1   9       83.51       66.55      6.21 o 
  -6   1   9       57.98       58.62      5.83 o 
  -5   1   9       87.13       72.39      6.08 o 
  -4   1   9        1.62        2.52      1.33 o 
  -3   1   9       59.30       53.92      1.64 o 
  -2   1   9        1.90        1.41      1.02 o 
  -1   1   9       28.79       32.50      1.62 o 
   0   1   9       23.27       25.83      1.82 o 
   1   1   9       19.41       24.42      1.90 o 
   2   1   9       68.72       65.56      3.53 o 
   3   1   9       96.03       88.56      3.17 o 
   4   1   9       31.11       38.18      2.44 o 
   5   1   9       23.93       11.90      2.20 o 
   6   1   9        8.28        5.14      2.13 o 
   7   1   9       97.11       82.66      3.95 o 
   8   1   9        1.47        2.42      2.62 o 
   9   1   9       83.66       79.86      6.24 o 
  10   1   9       11.01       10.31      3.46 o 
  11   1   9        0.31       -1.71      3.24 o 
  12   1   9        2.38       -0.64      3.57 o 
  13   1   9       49.91       56.95      7.35 o 
  14   1   9        3.55        8.26      4.21 o 
  15   1   9        0.05       -4.16      4.16 o 
  16   1   9       13.90       12.54      5.08 o 
 -21   2   9        1.38        5.48      6.32 o 
 -20   2   9        1.04        8.95      5.46 o 
 -19   2   9       11.19        5.77      4.84 o 
 -18   2   9        0.58        1.93      4.22 o 
 -17   2   9        0.24        2.04      3.53 o 
 -16   2   9        3.99        3.15      3.12 o 
 -15   2   9        4.03        5.87      3.06 o 
 -14   2   9        0.62        2.21      2.67 o 
 -13   2   9       51.29       58.30      4.22 o 
 -12   2   9       16.65       14.25      3.28 o 
 -11   2   9       14.65       22.05      2.76 o 
 -10   2   9        0.57       -0.21      2.03 o 
  -9   2   9      122.17      112.41      3.12 o 
  -8   2   9       18.90       14.59      2.34 o 
  -7   2   9       39.31       40.45      1.78 o 
  -6   2   9       12.18       13.45      1.84 o 
  -5   2   9      491.92      484.49      5.73 o 
  -4   2   9       11.13       11.47      1.10 o 
  -3   2   9       89.16       78.49      2.15 o 
  -2   2   9       43.71       41.13      1.95 o 
  -1   2   9       18.92       18.91      2.01 o 
   0   2   9        0.66       -0.84      1.58 o 
   1   2   9       29.11       34.62      2.60 o 
   2   2   9      178.52      159.77      4.45 o 
   3   2   9       52.03       47.94      2.90 o 
   4   2   9       96.19       72.97      4.01 o 
   5   2   9      231.33      168.75      5.15 o 
   6   2   9       99.65       80.75      3.83 o 
   7   2   9        5.34        5.04      2.38 o 
   8   2   9       57.42       45.73      4.03 o 
   9   2   9        7.59        8.01      3.15 o 
  10   2   9        4.81       -1.15      3.88 o 
  11   2   9        1.26        0.84      3.33 o 
  12   2   9       82.69       89.97      6.21 o 
  13   2   9       29.22       28.15      4.91 o 
  14   2   9        2.95        2.44      4.03 o 
  15   2   9       16.69       17.92      5.16 o 
  16   2   9        0.64       -3.35      9.83 o 
 -21   3   9        0.71        0.35      5.46 o 
 -20   3   9        7.42        1.43      5.09 o 
 -19   3   9        0.87        2.00      5.62 o 
 -18   3   9        0.32       -0.24      4.99 o 
 -17   3   9        3.60        0.90      3.76 o 
 -16   3   9        2.03        6.09      4.74 o 
 -15   3   9       31.74       26.58      4.16 o 
 -14   3   9        0.51        5.71      3.91 o 
 -13   3   9       32.60       50.25      4.13 o 
 -12   3   9       47.16       44.16      3.77 o 
 -11   3   9      124.72      108.88      5.03 o 
 -10   3   9        0.18        0.17      2.60 o 
  -9   3   9      141.03      145.99      5.20 o 
  -8   3   9       54.63       58.33      3.33 o 
  -7   3   9       27.16       24.18      2.53 o 
  -6   3   9       17.01       20.06      5.95 o 
  -5   3   9      773.08      724.57     10.53 o 
  -4   3   9        1.45        2.14      1.41 o 
  -3   3   9      744.43      723.54     10.70 o 
  -2   3   9      119.54      113.86      3.82 o 
  -1   3   9      203.60      186.20      4.90 o 
   0   3   9      738.44      661.31     11.45 o 
   1   3   9       31.61       26.54      2.60 o 
   2   3   9       27.56       24.24      3.45 o 
   3   3   9       41.55       41.00      2.78 o 
   4   3   9       37.21       28.43      2.91 o 
   5   3   9        2.04        1.81      2.15 o 
   6   3   9       42.24       46.66      4.57 o 
   7   3   9        4.82        3.01      2.24 o 
   8   3   9       36.56       31.26      3.76 o 
   9   3   9        6.35        8.25      3.19 o 
  10   3   9        0.21        1.32      3.27 o 
  11   3   9        2.24        2.82      3.50 o 
  12   3   9       14.78       16.34      7.35 o 
  13   3   9        1.09        1.47      4.06 o 
  14   3   9       19.21       20.78      4.97 o 
  15   3   9        0.93        1.92      4.49 o 
 -21   4   9        0.26       -0.22      5.45 o 
 -20   4   9        3.55       10.10      7.02 o 
 -19   4   9        3.57        5.33      4.23 o 
 -18   4   9        0.28        3.19      3.90 o 
 -17   4   9        0.09       -3.49      3.49 o 
 -16   4   9       10.14       19.22      4.12 o 
 -15   4   9        0.25        0.26      3.08 o 
 -14   4   9        1.75       -0.03      3.00 o 
 -13   4   9       14.69       16.28      3.32 o 
 -12   4   9        4.10        3.29      2.78 o 
 -11   4   9       25.39       21.50      3.26 o 
 -10   4   9      257.46      259.23      7.44 o 
  -9   4   9        4.51        3.57      2.46 o 
  -8   4   9      812.51      757.30     13.93 o 
  -7   4   9       54.04       45.02      5.56 o 
  -6   4   9       14.57       18.60      2.64 o 
  -5   4   9       44.77       43.90      4.22 o 
  -4   4   9      847.51      807.89     12.10 o 
  -3   4   9       77.69       77.15      4.69 o 
  -2   4   9      503.92      488.13      8.74 o 
  -1   4   9      422.07      433.62      8.34 o 
   0   4   9      293.67      274.00      6.51 o 
   1   4   9       43.13       38.29      3.50 o 
   2   4   9       29.95       33.64      3.03 o 
   3   4   9      166.42      164.10      5.60 o 
   4   4   9      216.02      215.30      5.83 o 
   5   4   9      102.76       92.41      4.23 o 
   6   4   9       99.89       93.20      4.32 o 
   7   4   9        0.27       -1.71      2.36 o 
   8   4   9       28.16       22.40      3.16 o 
   9   4   9        3.55        6.01      3.19 o 
  10   4   9       10.38        9.69      3.51 o 
  11   4   9       16.40       18.55      6.03 o 
  12   4   9        3.03        1.31      3.71 o 
  13   4   9        2.31        1.82      3.95 o 
  14   4   9       13.38       14.60      6.39 o 
  15   4   9        2.30        2.36      4.59 o 
 -20   5   9        0.18        1.63      7.67 o 
 -19   5   9        3.08        1.64      4.18 o 
 -18   5   9       13.65       14.77      4.56 o 
 -17   5   9        0.67       -2.59      6.16 o 
 -16   5   9        5.09        7.65      3.78 o 
 -15   5   9        0.72        1.90      3.36 o 
 -14   5   9        6.91        8.19      3.49 o 
 -13   5   9       15.54       12.66      3.88 o 
 -12   5   9       48.92       43.30      4.99 o 
 -11   5   9        0.48       -1.65      3.70 o 
 -10   5   9        8.88        7.49      2.71 o 
  -9   5   9       50.17       46.40      3.71 o 
  -8   5   9       26.13       23.82      3.19 o 
  -7   5   9       31.90       33.36      3.55 o 
  -6   5   9      237.91      225.27     15.52 o 
  -5   5   9      211.54      190.62      6.46 o 
  -4   5   9     1372.69     1286.64     21.22 o 
  -3   5   9        0.10       -1.86      1.86 o 
  -2   5   9       75.45       74.07      3.68 o 
  -1   5   9        4.83       10.70      2.46 o 
   0   5   9      212.13      187.93      5.64 o 
   1   5   9       78.23       67.87      7.15 o 
   2   5   9       42.76       39.91      3.36 o 
   3   5   9       28.43       27.76      3.40 o 
   4   5   9      103.73      103.70      4.80 o 
   5   5   9        8.63       12.18      2.56 o 
   6   5   9       29.33       23.75      2.90 o 
   7   5   9        1.44        3.99      2.45 o 
   8   5   9        1.04       -1.46      2.38 o 
   9   5   9        6.23        9.28      3.35 o 
  10   5   9        5.82        4.65      3.55 o 
  11   5   9        0.00       -0.24      3.48 o 
  12   5   9        2.57        4.18      4.21 o 
  13   5   9        1.11        4.03      4.10 o 
  14   5   9        5.22        7.67      5.78 o 
  15   5   9        3.42       11.53      7.05 o 
 -20   6   9        1.35       -5.33      5.33 o 
 -19   6   9        4.75        6.80      9.74 o 
 -18   6   9        1.10        5.78      4.42 o 
 -17   6   9        0.80        2.53      3.90 o 
 -16   6   9       21.34       21.81      4.43 o 
 -15   6   9       10.29       11.46      3.96 o 
 -14   6   9       27.05       18.45      4.06 o 
 -13   6   9        1.42       -1.12      3.14 o 
 -12   6   9        0.29        0.52      3.12 o 
 -11   6   9       21.83       19.17      3.58 o 
 -10   6   9      152.82      140.30     10.39 o 
  -9   6   9       18.04       12.91      3.20 o 
  -8   6   9      121.85      120.59     11.37 o 
  -7   6   9       29.73       18.33      3.25 o 
  -6   6   9       94.53       96.91      5.19 o 
  -5   6   9      167.76      149.41      7.99 o 
  -4   6   9      160.10      162.45      9.74 o 
  -3   6   9      212.76      202.96      6.12 o 
  -2   6   9      102.33      100.17      6.79 o 
  -1   6   9       48.49       49.80      3.58 o 
   0   6   9      428.83      428.75      9.15 o 
   1   6   9      128.79      124.93      5.12 o 
   2   6   9        0.88       -0.57      2.21 o 
   3   6   9      211.00      210.66      6.72 o 
   4   6   9       13.25       17.27      3.11 o 
   5   6   9        9.40       10.09      2.92 o 
   6   6   9       13.71       17.37      4.12 o 
   7   6   9       37.35       36.95      3.52 o 
   8   6   9       25.55       25.00      3.38 o 
   9   6   9        2.47       -0.04      3.22 o 
  10   6   9       10.06        4.62      3.63 o 
  11   6   9        0.04       -3.32      3.32 o 
  12   6   9        0.16        2.15      3.97 o 
  13   6   9        1.95        2.96      4.31 o 
  14   6   9       18.19       17.83      5.96 o 
 -19   7   9        3.18       -1.72      4.44 o 
 -18   7   9        0.29        1.54      4.15 o 
 -17   7   9       19.01       18.96      4.95 o 
 -16   7   9        9.22        9.26      4.35 o 
 -15   7   9        4.65        0.98      3.69 o 
 -14   7   9        6.29       10.42      3.92 o 
 -13   7   9        9.69        5.25      3.60 o 
 -12   7   9       12.75        8.53      3.48 o 
 -11   7   9        0.53       -1.03      3.14 o 
 -10   7   9        3.85        1.45      3.00 o 
  -9   7   9       80.38       80.07      5.71 o 
  -8   7   9       33.47       29.39      3.89 o 
  -7   7   9        1.71        1.61      2.92 o 
  -6   7   9        8.79        5.55      2.92 o 
  -5   7   9      188.19      184.39     14.91 o 
  -4   7   9       46.22       58.81      4.59 o 
  -3   7   9      125.58      118.95      5.14 o 
  -2   7   9       28.69       29.02      4.42 o 
  -1   7   9      504.97      482.23     11.95 o 
   0   7   9       13.99       11.85      2.88 o 
   1   7   9       57.64       65.13      7.10 o 
   2   7   9       53.57       45.88      3.84 o 
   3   7   9       26.80       33.06      3.58 o 
   4   7   9        0.00        2.21      2.61 o 
   5   7   9        8.45       12.15      3.16 o 
   6   7   9       43.10       40.35      3.72 o 
   7   7   9        0.31        5.19      2.69 o 
   8   7   9        9.58        9.39      3.07 o 
   9   7   9       36.05       39.20      4.12 o 
  10   7   9        7.67       13.19      4.21 o 
  11   7   9        3.56        6.15      4.56 o 
  12   7   9        0.15        0.79      4.03 o 
  13   7   9        0.00       -2.39      4.28 o 
 -18   8   9        2.14        4.29      4.65 o 
 -17   8   9        0.16       -2.04      4.13 o 
 -16   8   9       13.35        6.72      4.51 o 
 -15   8   9        0.00       -1.07      3.78 o 
 -14   8   9        1.75       -3.02      3.51 o 
 -13   8   9       78.86       78.99      6.18 o 
 -12   8   9       18.75       20.69      4.40 o 
 -11   8   9        2.81       -2.72      3.03 o 
 -10   8   9        0.13       -4.41      5.50 o 
  -9   8   9       37.15       40.70      6.86 o 
  -8   8   9        4.20        1.98      3.24 o 
  -7   8   9       19.50       21.12      3.90 o 
  -6   8   9       76.91       92.57      5.74 o 
  -5   8   9       57.79       59.21      4.93 o 
  -4   8   9      150.66      147.31      6.87 o 
  -3   8   9       46.96       45.71      3.96 o 
  -2   8   9        6.77        3.64      4.27 o 
  -1   8   9       33.40       34.81      8.62 o 
   0   8   9        0.63       -0.92      4.17 o 
   1   8   9       86.06       77.93      5.61 o 
   2   8   9       16.60       13.25      4.00 o 
   3   8   9       22.71       21.15      3.45 o 
   4   8   9        0.21        0.26      2.61 o 
   5   8   9        0.06       -1.82      2.75 o 
   6   8   9        2.34        4.72      3.11 o 
   7   8   9        2.62       -0.43      2.78 o 
   8   8   9       18.65       22.60      3.68 o 
   9   8   9       35.46       41.42      4.33 o 
  10   8   9       16.21       18.72      4.56 o 
  11   8   9        0.88        5.38      4.08 o 
  12   8   9        0.07        2.54      4.26 o 
 -17   9   9       17.57       18.54      5.78 o 
 -16   9   9        2.42        3.92      4.61 o 
 -15   9   9        7.73       14.07      4.89 o 
 -14   9   9        0.01       -3.74      3.74 o 
 -13   9   9        0.32       -3.61      3.61 o 
 -12   9   9       24.90       35.52      5.04 o 
 -11   9   9        0.56       -0.31      3.55 o 
 -10   9   9       71.25       97.03      6.52 o 
  -9   9   9        6.53        6.41      3.61 o 
  -8   9   9        1.51       -2.10      3.02 o 
  -7   9   9        3.95       -1.02      3.24 o 
  -6   9   9        3.03        4.03      3.49 o 
  -5   9   9      109.23      129.69      9.90 o 
  -4   9   9        0.13       -0.12      2.59 o 
  -3   9   9        1.75       -2.56      2.56 o 
  -2   9   9       24.72       31.29      6.13 o 
  -1   9   9        8.75       11.71      4.00 o 
   0   9   9      105.75       93.34      6.17 o 
   1   9   9        1.45       -3.16      3.16 o 
   2   9   9       11.92       18.57      4.08 o 
   3   9   9        0.06        0.81      3.34 o 
   4   9   9       10.47       13.23      3.38 o 
   5   9   9       28.26       35.44      4.29 o 
   6   9   9        1.21       -0.49      3.14 o 
   7   9   9       14.42       13.68      3.46 o 
   8   9   9        9.86        7.77      3.52 o 
   9   9   9        4.02       10.29      3.66 o 
  10   9   9        2.92        8.48      4.31 o 
  11   9   9        0.64        9.05      4.54 o 
  12   9   9        0.20       -1.77      6.44 o 
 -16  10   9        2.15        6.26      5.86 o 
 -15  10   9        0.06        2.29      5.67 o 
 -14  10   9        7.63        1.26      4.43 o 
 -13  10   9        0.00       -1.91      4.08 o 
 -12  10   9        0.01        0.60      3.85 o 
 -11  10   9        3.46        5.01      4.49 o 
 -10  10   9       11.01        9.40      4.43 o 
  -9  10   9        8.44       15.22      4.27 o 
  -8  10   9        1.48        9.12      3.84 o 
  -7  10   9        4.73        4.05      3.58 o 
  -6  10   9       22.90       25.27      4.56 o 
  -5  10   9        5.61       -2.57      3.86 o 
  -4  10   9       13.36        7.99      3.45 o 
  -3  10   9        1.06        3.12      3.20 o 
  -2  10   9       10.14        8.65      3.94 o 
  -1  10   9       12.46       27.49      4.63 o 
   0  10   9        6.32       11.25      3.84 o 
   1  10   9      124.68      122.20      7.31 o 
   2  10   9        4.89        6.72      3.87 o 
   3  10   9        5.03       -2.30      3.57 o 
   4  10   9        3.97        5.72      3.90 o 
   5  10   9       29.31       21.98      4.91 o 
   6  10   9        1.05       -2.33      4.17 o 
   7  10   9       39.75       41.92      8.72 o 
   8  10   9        1.43        3.07      3.30 o 
   9  10   9        1.66        0.58      3.41 o 
  10  10   9       16.12        8.17      4.55 o 
 -15  11   9        0.75       -2.81      8.43 o 
 -14  11   9       11.25        6.85      5.10 o 
 -13  11   9        3.25       -1.75      4.80 o 
 -12  11   9        0.52        0.67      4.48 o 
 -11  11   9       12.68       10.15      4.70 o 
 -10  11   9        4.86        6.24      4.49 o 
  -9  11   9        0.02        3.99      5.84 o 
  -8  11   9        0.12        4.03      4.18 o 
  -7  11   9       15.04       17.46      4.58 o 
  -6  11   9        0.18       -3.45      3.45 o 
  -5  11   9        4.87        8.94      3.90 o 
  -4  11   9        6.61        4.83      3.42 o 
  -3  11   9        0.01       -0.86      3.50 o 
  -2  11   9       21.05       19.18      4.59 o 
  -1  11   9       16.96       14.35      5.62 o 
   0  11   9        0.63        5.72      3.90 o 
   1  11   9       79.90       84.82      8.41 o 
   2  11   9       25.92       23.52      4.88 o 
   3  11   9       28.59       43.67     12.86 o 
   4  11   9        4.43        8.89      4.59 o 
   5  11   9        0.09       -2.59      3.97 o 
   6  11   9        3.00        6.47      5.59 o 
   7  11   9       31.18       36.53      7.03 o 
   8  11   9       19.06       22.82      4.82 o 
   9  11   9        3.60        2.61      4.42 o 
 -13  12   9        3.99        4.95      4.79 o 
 -12  12   9        1.74       -3.66      4.69 o 
 -11  12   9        8.40        5.97      4.71 o 
 -10  12   9        0.00       -3.67      4.32 o 
  -9  12   9        3.11        4.90      7.94 o 
  -8  12   9        5.16        4.96      4.59 o 
  -7  12   9       45.39       45.16      5.94 o 
  -6  12   9       20.60       14.64      4.65 o 
  -5  12   9       12.63       14.94      4.51 o 
  -4  12   9        1.45        2.63      3.44 o 
  -3  12   9       31.12       33.76      5.29 o 
  -2  12   9        3.42        4.66      4.12 o 
  -1  12   9        4.48       -1.62      7.65 o 
   0  12   9       58.61       61.08      6.54 o 
   1  12   9        0.77        3.82      8.43 o 
   2  12   9       66.99       89.50      7.40 o 
   3  12   9       16.65       15.38      5.98 o 
   4  12   9       13.45        8.01      4.57 o 
   5  12   9       15.41       19.16      5.84 o 
   6  12   9        3.91       -0.42      4.53 o 
   7  12   9        0.12       -4.43      4.43 o 
 -10  13   9        0.01        0.83      4.86 o 
  -9  13   9       38.35       50.75      6.62 o 
  -8  13   9        7.54       -0.44      4.56 o 
  -7  13   9        2.80        4.81      4.65 o 
  -6  13   9       80.11       87.09      7.48 o 
  -5  13   9        0.54       -1.13      3.90 o 
  -4  13   9       39.32       39.31      5.25 o 
  -3  13   9       23.18       16.24      5.01 o 
  -2  13   9        0.00       -3.35      4.10 o 
  -1  13   9        2.07       -3.24      3.98 o 
   0  13   9      116.36      131.01      8.77 o 
   1  13   9        5.28        5.30      4.78 o 
   2  13   9       28.86       32.83      6.21 o 
   3  13   9       33.65       52.34      6.67 o 
   4  13   9        7.43       11.48      5.18 o 
   5  13   9       13.65       13.88      5.54 o 
  -7  14   9        0.81       22.82     10.53 o 
  -6  14   9        4.65       12.65      4.61 o 
  -5  14   9        3.53       12.82      4.82 o 
  -4  14   9        0.54       -2.15      5.52 o 
  -3  14   9       40.05       59.45      7.02 o 
  -2  14   9        0.00       -3.86      4.66 o 
  -1  14   9        3.13        4.46      5.49 o 
   0  14   9        3.59        7.77      5.06 o 
   1  14   9        3.19        1.83      4.89 o 
 -21   0  10        9.49       16.15      8.08 o 
 -20   0  10        0.33       -6.67      6.67 o 
 -19   0  10        0.73       -3.51      6.32 o 
 -18   0  10       16.75        7.37      5.97 o 
 -17   0  10        0.03        1.05      5.62 o 
 -16   0  10        0.59       -1.76      4.92 o 
 -15   0  10       29.26       36.87      6.32 o 
 -14   0  10        1.20        0.70      4.21 o 
 -13   0  10       20.47       18.02      3.93 o 
 -12   0  10        2.40       -0.93      2.75 o 
 -11   0  10       30.63       22.37      3.45 o 
 -10   0  10      186.79      161.55      6.45 o 
  -9   0  10       83.42       86.30      3.19 o 
  -8   0  10       10.69       19.31      6.67 o 
  -7   0  10      171.64      209.27     14.40 o 
  -6   0  10        9.27        8.43      5.97 o 
  -5   0  10       32.34       21.07      6.67 o 
  -4   0  10      756.87      766.72     18.32 o 
  -3   0  10      885.54      815.97     17.26 o 
  -2   0  10       22.35        9.97      2.10 o 
  -1   0  10      101.08       96.24      4.16 o 
   0   0  10      132.55      115.25      4.80 o 
   1   0  10      125.99      103.51      4.77 o 
   2   0  10      104.45       77.25      4.35 o 
   3   0  10      393.53      297.74      8.44 o 
   4   0  10      153.15      142.61      7.93 o 
   5   0  10       11.61       24.94      3.58 o 
   6   0  10       32.26       34.07      4.38 o 
   7   0  10      108.45      103.94      8.08 o 
   8   0  10      106.63       89.70      7.32 o 
   9   0  10       23.61       34.35      5.97 o 
  10   0  10       25.16       20.51      5.58 o 
  11   0  10       70.20       73.21      8.31 o 
  12   0  10        0.13       -4.26      9.66 o 
  13   0  10        6.30       -1.87      8.95 o 
  14   0  10       17.83       18.06      7.07 o 
 -21   1  10        0.61        6.50      5.46 o 
 -20   1  10        0.14       -3.46      4.70 o 
 -19   1  10        0.20        1.23      4.47 o 
 -18   1  10        4.42        6.32      4.22 o 
 -17   1  10       10.37       13.20      4.92 o 
 -16   1  10        2.50       -1.40      3.48 o 
 -15   1  10        8.27        8.12      3.98 o 
 -14   1  10       49.76       33.51      3.64 o 
 -13   1  10       19.54       26.07      4.70 o 
 -12   1  10       37.45       29.08      3.03 o 
 -11   1  10        5.82        2.46      2.32 o 
 -10   1  10       34.68       32.21      3.65 o 
  -9   1  10       63.54       55.26      1.99 o 
  -8   1  10       25.89       29.62      6.32 o 
  -7   1  10       64.39       64.68      7.20 o 
  -6   1  10      347.60      353.06     27.04 o 
  -5   1  10      150.23      149.56      8.56 o 
  -4   1  10        8.52        4.89      1.12 o 
  -3   1  10       11.95        4.29      1.43 o 
  -2   1  10      206.80      188.65      4.29 o 
  -1   1  10      538.65      508.02      7.19 o 
   0   1  10      101.90      104.41      3.28 o 
   1   1  10        0.01        0.42      1.53 o 
   2   1  10       30.07       18.64      2.12 o 
   3   1  10       62.24       50.70      2.80 o 
   4   1  10       10.65        4.32      2.13 o 
   5   1  10        0.02        0.82      2.06 o 
   6   1  10      109.75      103.59      4.42 o 
   7   1  10        0.00       -1.13      2.52 o 
   8   1  10        0.04       -1.52      2.72 o 
   9   1  10        0.86       -2.50      2.82 o 
  10   1  10       35.33       34.15      4.49 o 
  11   1  10       41.11       52.21      6.64 o 
  12   1  10        9.90        2.87      4.97 o 
  13   1  10        4.29        2.64      3.90 o 
  14   1  10        8.71       -0.10      4.25 o 
 -20   2  10        2.40       10.88      5.21 o 
 -19   2  10        0.43       -1.76      4.22 o 
 -18   2  10        1.63        1.14      4.34 o 
 -17   2  10        1.27        0.36      3.25 o 
 -16   2  10       16.92       27.77      5.30 o 
 -15   2  10        2.84        5.67      3.25 o 
 -14   2  10        2.27        4.17      2.93 o 
 -13   2  10      112.02      133.49     11.52 o 
 -12   2  10      114.88      122.18      5.27 o 
 -11   2  10       34.27       30.63      3.71 o 
 -10   2  10       58.79       60.82      4.53 o 
  -9   2  10        0.33        2.61      2.08 o 
  -8   2  10       24.47       24.34      4.03 o 
  -7   2  10        5.57        5.93      1.77 o 
  -6   2  10       10.37        9.33      3.36 o 
  -5   2  10       57.97       56.86      2.33 o 
  -4   2  10      203.18      199.15      4.34 o 
  -3   2  10      486.11      441.63      7.40 o 
  -2   2  10        2.40        4.05      1.68 o 
  -1   2  10       75.32       60.33      3.03 o 
   0   2  10       31.03       29.77      2.65 o 
   1   2  10      409.71      406.12      8.31 o 
   2   2  10        1.05        1.20      2.65 o 
   3   2  10        0.43       -0.97      1.92 o 
   4   2  10        0.05       -0.15      1.99 o 
   5   2  10       54.23       61.79      3.54 o 
   6   2  10      158.47      172.68      5.91 o 
   7   2  10        1.56        4.12      2.89 o 
   8   2  10        6.44       -1.69      2.99 o 
   9   2  10        7.12        7.33      3.24 o 
  10   2  10      138.52      149.54      7.09 o 
  11   2  10        9.58        9.24      4.00 o 
  12   2  10       83.06       90.28      8.42 o 
  13   2  10        0.93        1.38      4.20 o 
  14   2  10        0.91       -0.96      4.23 o 
 -20   3  10        6.41       -0.70      4.97 o 
 -19   3  10        0.19        0.38      4.45 o 
 -18   3  10       10.21       11.98      4.28 o 
 -17   3  10        0.33        3.40      3.47 o 
 -16   3  10        1.57        7.84      3.47 o 
 -15   3  10        6.52        6.15      3.32 o 
 -14   3  10       39.37       40.55      4.25 o 
 -13   3  10        3.75        0.94      2.76 o 
 -12   3  10       21.64       19.08      3.17 o 
 -11   3  10        5.12        3.30      4.58 o 
 -10   3  10       11.67        8.94      2.53 o 
  -9   3  10      234.30      216.23      7.38 o 
  -8   3  10        2.91        0.88      2.08 o 
  -7   3  10       17.38       16.87      2.44 o 
  -6   3  10       43.66       40.52      3.09 o 
  -5   3  10      121.47      123.42      3.32 o 
  -4   3  10        1.82        0.55      1.63 o 
  -3   3  10      282.34      276.00      6.84 o 
  -2   3  10      387.51      375.28      7.22 o 
  -1   3  10        6.98        8.81      2.10 o 
   0   3  10      350.33      337.85      7.33 o 
   1   3  10       22.09       18.30      2.58 o 
   2   3  10        0.10        0.41      1.81 o 
   3   3  10      269.05      266.72      6.26 o 
   4   3  10        0.53        2.19      2.10 o 
   5   3  10       18.16       14.76      2.65 o 
   6   3  10        0.83       -0.95      2.20 o 
   7   3  10        0.28        1.54      2.41 o 
   8   3  10       31.21       48.42      5.27 o 
   9   3  10        6.18        4.94      3.43 o 
  10   3  10      141.70      149.15      7.15 o 
  11   3  10       13.71       12.15      4.12 o 
  12   3  10        6.92       13.17      6.74 o 
  13   3  10       28.09       27.62      5.17 o 
  14   3  10        3.89        7.63      4.84 o 
 -20   4  10        3.15        6.65      7.62 o 
 -19   4  10        0.06        5.70      4.44 o 
 -18   4  10        1.83        1.44      3.86 o 
 -17   4  10        0.06       -3.94      4.86 o 
 -16   4  10        2.16        5.13      3.74 o 
 -15   4  10       15.96       20.11      3.93 o 
 -14   4  10       56.50       52.98      6.55 o 
 -13   4  10       15.58        7.52      4.52 o 
 -12   4  10       16.02       22.35      3.41 o 
 -11   4  10       21.89       15.18      3.05 o 
 -10   4  10       48.08       45.62      3.78 o 
  -9   4  10       17.23       10.43      2.67 o 
  -8   4  10      227.82      216.24      6.52 o 
  -7   4  10        0.57        1.99      2.51 o 
  -6   4  10       86.16       82.94      5.48 o 
  -5   4  10       12.92        7.05      2.50 o 
  -4   4  10      128.41      120.32      4.25 o 
  -3   4  10      236.35      233.72      7.70 o 
  -2   4  10      163.38      156.71      7.80 o 
  -1   4  10      208.92      197.97      5.64 o 
   0   4  10        0.94       -1.19      2.08 o 
   1   4  10       52.78       45.05      3.30 o 
   2   4  10        1.58       -1.84      2.06 o 
   3   4  10       19.36       15.43      2.48 o 
   4   4  10       28.33       31.05      3.00 o 
   5   4  10       26.28       26.31      3.12 o 
   6   4  10       17.23       10.05      2.65 o 
   7   4  10        8.70        8.48      2.65 o 
   8   4  10        9.97        9.14      3.33 o 
   9   4  10       38.97       40.72      4.60 o 
  10   4  10       42.19       48.94      6.79 o 
  11   4  10        0.66        2.28      3.81 o 
  12   4  10        1.01        4.78      4.61 o 
  13   4  10       18.54       14.15      4.76 o 
  14   4  10        6.49       17.49      7.44 o 
 -19   5  10        3.87       -0.37      5.96 o 
 -18   5  10        5.97        0.50      4.25 o 
 -17   5  10        1.59       -0.83      3.83 o 
 -16   5  10        0.03       -0.18      3.44 o 
 -15   5  10       16.06       12.30      3.82 o 
 -14   5  10       16.61       19.37      4.24 o 
 -13   5  10       23.77       33.64      4.10 o 
 -12   5  10      129.60      140.34      6.46 o 
 -11   5  10       22.95       25.87      3.58 o 
 -10   5  10       19.13       18.17      3.23 o 
  -9   5  10       35.84       34.82      3.55 o 
  -8   5  10      121.42      117.95      5.46 o 
  -7   5  10        3.74       -2.02      2.36 o 
  -6   5  10       82.59       86.02      4.53 o 
  -5   5  10       31.12       33.48      3.48 o 
  -4   5  10       18.94       18.86      2.60 o 
  -3   5  10        0.10       -1.90      1.90 o 
  -2   5  10      128.84      127.66      4.76 o 
  -1   5  10      112.71      108.62      4.51 o 
   0   5  10      202.76      208.05      6.11 o 
   1   5  10      237.36      259.53      7.01 o 
   2   5  10        1.20        0.74      2.41 o 
   3   5  10       40.23       31.94      3.44 o 
   4   5  10       16.13        7.95      2.54 o 
   5   5  10       76.00       69.05      3.98 o 
   6   5  10       10.01        8.02      2.69 o 
   7   5  10        0.38       -2.39      2.39 o 
   8   5  10       10.29        8.25      3.34 o 
   9   5  10        1.50        6.08      3.59 o 
  10   5  10        4.75        0.22      3.48 o 
  11   5  10       13.74       12.32      4.21 o 
  12   5  10       28.07       27.56      5.14 o 
  13   5  10       27.10       31.55      5.47 o 
 -19   6  10        5.50        9.94      4.97 o 
 -18   6  10       12.85       13.58      5.41 o 
 -17   6  10        0.63        4.60      4.17 o 
 -16   6  10        8.67        7.71      4.14 o 
 -15   6  10        3.66        6.96      4.87 o 
 -14   6  10        4.95        1.01      3.41 o 
 -13   6  10        1.42       -0.40      3.19 o 
 -12   6  10        8.45        6.34      3.44 o 
 -11   6  10        4.81        7.98      3.41 o 
 -10   6  10       12.68       11.78      3.41 o 
  -9   6  10       36.56       45.33      4.46 o 
  -8   6  10        2.64        0.40      2.92 o 
  -7   6  10        8.47        1.01      2.67 o 
  -6   6  10        6.30       10.91      3.02 o 
  -5   6  10      124.37      124.75      5.90 o 
  -4   6  10      197.65      189.58      6.34 o 
  -3   6  10      233.34      240.22      7.85 o 
  -2   6  10       98.14      110.64      4.70 o 
  -1   6  10      153.58      153.64      5.51 o 
   0   6  10       36.13       29.51      3.26 o 
   1   6  10       20.21       23.48      3.79 o 
   2   6  10       14.64        9.03      3.60 o 
   3   6  10      108.15      112.91      5.27 o 
   4   6  10       21.48       21.21      3.36 o 
   5   6  10       82.63       86.91      4.60 o 
   6   6  10        3.86        4.13      2.65 o 
   7   6  10        6.16        6.52      3.07 o 
   8   6  10        0.00       -0.71      3.15 o 
   9   6  10        4.94        6.33      3.66 o 
  10   6  10        0.01        0.94      3.66 o 
  11   6  10        0.01       -2.67      3.86 o 
  12   6  10       17.44       14.74      4.85 o 
  13   6  10        0.09        0.60      6.55 o 
 -18   7  10        0.32        9.59      4.77 o 
 -17   7  10        0.18       -3.82      3.82 o 
 -16   7  10       22.67       16.56      4.63 o 
 -15   7  10        1.04        2.02      3.90 o 
 -14   7  10        7.42       10.63      4.06 o 
 -13   7  10       21.01       18.45      5.75 o 
 -12   7  10        0.27        2.35      3.41 o 
 -11   7  10       32.46       44.92      4.69 o 
 -10   7  10        0.00        0.36      3.25 o 
  -9   7  10       15.81       11.30      3.74 o 
  -8   7  10       23.65       22.60      3.92 o 
  -7   7  10      278.95      265.74      8.67 o 
  -6   7  10        0.04       -1.93      4.34 o 
  -5   7  10      153.18      169.11      6.99 o 
  -4   7  10       32.91       24.28      3.31 o 
  -3   7  10        0.25       -0.78      3.41 o 
  -2   7  10       50.01       50.63      4.49 o 
  -1   7  10       33.39       35.36      4.19 o 
   0   7  10       24.55       21.26      3.55 o 
   1   7  10       91.48       96.91      4.94 o 
   2   7  10       26.91       24.95      3.65 o 
   3   7  10        2.32        4.38      2.85 o 
   4   7  10       13.82        8.82      3.05 o 
   5   7  10       16.10       12.82      3.32 o 
   6   7  10        2.05        1.66      2.65 o 
   7   7  10        1.71        2.12      2.83 o 
   8   7  10        8.14       13.69      3.39 o 
   9   7  10       11.77        8.98      3.92 o 
  10   7  10       35.96       40.55      5.33 o 
  11   7  10        9.90        2.78      4.21 o 
  12   7  10       13.76        9.95      4.72 o 
 -17   8  10        0.33        4.09      4.49 o 
 -16   8  10        0.07       -3.87      3.87 o 
 -15   8  10        7.40        4.65      4.33 o 
 -14   8  10        2.21        3.48      4.01 o 
 -13   8  10        7.17        8.41      4.10 o 
 -12   8  10        0.38        3.60      3.73 o 
 -11   8  10        0.01        2.08      3.65 o 
 -10   8  10        5.96        2.52      3.44 o 
  -9   8  10        4.38        1.84      3.23 o 
  -8   8  10        9.14       10.20      3.69 o 
  -7   8  10       25.01       33.58      4.45 o 
  -6   8  10       70.36       71.95      5.35 o 
  -5   8  10        0.78        8.59      3.69 o 
  -4   8  10        2.73        0.92      2.75 o 
  -3   8  10       11.76        8.47      4.31 o 
  -2   8  10        3.50        7.19      3.37 o 
  -1   8  10        3.92        6.92      3.35 o 
   0   8  10       35.53       24.85      4.30 o 
   1   8  10       10.61       12.03      3.67 o 
   2   8  10        4.15        1.69      2.83 o 
   3   8  10       88.47       84.83      5.16 o 
   4   8  10       16.59       11.15      3.50 o 
   5   8  10       30.42       41.25      5.73 o 
   6   8  10       38.23       43.37      4.18 o 
   7   8  10        3.67        5.29      3.22 o 
   8   8  10       15.71       14.14      3.62 o 
   9   8  10        0.03       -1.43      3.90 o 
  10   8  10        1.29       -2.39      3.97 o 
  11   8  10        0.36       -2.18      4.12 o 
 -16   9  10        1.24       -0.30      4.57 o 
 -15   9  10        1.49       -3.71      4.18 o 
 -14   9  10        1.40        3.15      4.21 o 
 -13   9  10        1.01        1.39      4.03 o 
 -12   9  10        0.10       -3.73      3.73 o 
 -11   9  10        1.29        4.22      3.89 o 
 -10   9  10       28.26       27.54      4.76 o 
  -9   9  10        1.69        1.48      3.69 o 
  -8   9  10        5.26        4.56      3.69 o 
  -7   9  10        0.65        3.46      3.46 o 
  -6   9  10        5.25        7.71      3.55 o 
  -5   9  10        0.06        4.61      2.98 o 
  -4   9  10       17.72       12.04      3.27 o 
  -3   9  10       12.53        9.90      3.78 o 
  -2   9  10       39.99       36.22      4.76 o 
  -1   9  10       58.49       66.70      5.68 o 
   0   9  10        2.04        1.35      3.37 o 
   1   9  10        1.33       -4.13      4.13 o 
   2   9  10       18.05       12.93      4.17 o 
   3   9  10        0.10       -2.54      3.36 o 
   4   9  10        4.11        6.39      3.27 o 
   5   9  10        4.86        4.73      3.44 o 
   6   9  10       42.41       35.30      4.59 o 
   7   9  10        1.41        4.75      3.40 o 
   8   9  10       17.91       12.30      3.74 o 
   9   9  10        1.36        2.42      4.08 o 
  10   9  10        0.00        8.47      6.85 o 
 -15  10  10        3.84        3.60      4.79 o 
 -14  10  10        0.23       -4.15      4.15 o 
 -13  10  10       13.64       -0.66      4.30 o 
 -12  10  10        2.41       -1.08      4.24 o 
 -11  10  10        0.84       -2.58      4.10 o 
 -10  10  10       18.02       16.34      4.61 o 
  -9  10  10        6.37        0.29      3.90 o 
  -8  10  10       12.42        8.97      4.16 o 
  -7  10  10       34.18       36.56      5.08 o 
  -6  10  10       10.74        1.39      4.97 o 
  -5  10  10        0.00       -2.87      3.48 o 
  -4  10  10        0.14        5.45      3.32 o 
  -3  10  10       50.50       55.53      5.59 o 
  -2  10  10       31.11       29.83      4.89 o 
  -1  10  10      143.65      157.86      8.39 o 
   0  10  10        0.76        0.50      3.81 o 
   1  10  10       15.21       31.43      5.04 o 
   2  10  10       24.03       24.14      7.01 o 
   3  10  10       11.29       11.77      4.45 o 
   4  10  10       25.68       34.61      9.63 o 
   5  10  10        8.69       10.34      4.61 o 
   6  10  10        1.27        8.23      4.30 o 
   7  10  10        9.36        8.74      4.13 o 
   8  10  10        0.60        0.53      3.36 o 
   9  10  10       17.16       30.53      7.55 o 
 -13  11  10        6.54        1.18      4.72 o 
 -12  11  10       16.37       12.87      5.17 o 
 -11  11  10        0.32        1.28      4.31 o 
 -10  11  10       19.22       31.07      6.16 o 
  -9  11  10       61.77       80.75      6.93 o 
  -8  11  10       11.12       17.48      4.97 o 
  -7  11  10       80.10       98.25      7.32 o 
  -6  11  10        8.17        4.28      4.14 o 
  -5  11  10       41.09       54.05      5.27 o 
  -4  11  10       10.11        5.17      3.63 o 
  -3  11  10       38.89       45.99      5.65 o 
  -2  11  10       42.08       43.06      5.75 o 
  -1  11  10       45.27       53.83      6.13 o 
   0  11  10       10.88       11.48      5.60 o 
   1  11  10        4.22        8.52      4.41 o 
   2  11  10        0.02        0.86      3.82 o 
   3  11  10        2.94        2.91      6.48 o 
   4  11  10        1.10        7.99      4.35 o 
   5  11  10       14.83       11.17      5.04 o 
   6  11  10        2.78        3.89      6.38 o 
   7  11  10        0.33       -4.51      4.51 o 
 -11  12  10        0.08       -0.83      4.64 o 
 -10  12  10        0.31        3.34      4.84 o 
  -9  12  10        1.82       -0.57      4.39 o 
  -8  12  10        8.21        7.64      4.74 o 
  -7  12  10        1.75       15.81      5.71 o 
  -6  12  10       14.36       10.84      4.56 o 
  -5  12  10        1.41        4.22      3.81 o 
  -4  12  10        3.34       -0.33      4.13 o 
  -3  12  10       19.85       27.36      5.12 o 
  -2  12  10        5.06        3.32      4.39 o 
  -1  12  10        7.03        9.16      6.12 o 
   0  12  10        6.25        2.62      4.27 o 
   1  12  10        0.80       -1.57      4.22 o 
   2  12  10       13.18       26.80      5.60 o 
   3  12  10        7.99       17.99      5.30 o 
   4  12  10        0.47       -0.07      4.65 o 
   5  12  10        2.14        4.44      5.04 o 
  -8  13  10        0.39        6.28      5.04 o 
  -7  13  10        6.65        6.51      4.34 o 
  -6  13  10       38.30       50.33      6.77 o 
  -5  13  10        6.18        1.44      4.03 o 
  -4  13  10        3.69        5.44      4.60 o 
  -3  13  10       11.89        9.04      4.97 o 
  -2  13  10       29.69       24.80      6.09 o 
  -1  13  10       42.04       74.76     12.67 o 
   0  13  10        2.01        7.43      4.88 o 
   1  13  10        2.14       11.30      5.12 o 
   2  13  10        0.20        6.50      6.50 o 
 -20   1  11        0.93        2.46      4.97 o 
 -19   1  11        3.51        9.76      4.84 o 
 -18   1  11        0.34        0.53      4.22 o 
 -17   1  11       14.33       27.96      4.72 o 
 -16   1  11        1.53        4.70      6.32 o 
 -15   1  11       13.39       21.76      3.62 o 
 -14   1  11       35.31       31.97      3.66 o 
 -13   1  11        0.15        2.29      2.53 o 
 -12   1  11       14.90       15.10      5.30 o 
 -11   1  11      148.63      152.05      5.09 o 
 -10   1  11       12.65       14.28      3.40 o 
  -9   1  11      216.03      222.89     11.39 o 
  -8   1  11       18.21        8.81      5.79 o 
  -7   1  11       92.18      101.67      8.29 o 
  -6   1  11      498.18      485.53     23.70 o 
  -5   1  11      399.17      420.75     16.33 o 
  -4   1  11       85.82       86.30      3.78 o 
  -3   1  11        2.75        0.27      2.84 o 
  -2   1  11      252.35      237.45      4.54 o 
  -1   1  11        0.23        3.98      1.58 o 
   0   1  11      101.70      104.65      4.42 o 
   1   1  11        1.70       -0.73      1.70 o 
   2   1  11       86.76       88.12      3.45 o 
   3   1  11       15.54       22.11      4.21 o 
   4   1  11       93.80       75.76      3.79 o 
   5   1  11       69.77       66.92      3.83 o 
   6   1  11        3.17        3.90      2.94 o 
   7   1  11        8.16        4.70      3.01 o 
   8   1  11        0.07       -0.33      3.03 o 
   9   1  11       14.63        9.36      3.60 o 
  10   1  11       24.95       12.58      4.09 o 
  11   1  11        2.01        1.93      4.01 o 
  12   1  11        0.45       -2.98      4.04 o 
  13   1  11        1.06       -4.71      4.71 o 
 -20   2  11        1.10       -0.94      4.84 o 
 -19   2  11        1.67       -1.78      4.45 o 
 -18   2  11        0.79       -0.02      8.43 o 
 -17   2  11        1.78        3.63      3.50 o 
 -16   2  11        0.79        8.70      3.95 o 
 -15   2  11        0.36        2.11      3.14 o 
 -14   2  11        8.92        9.47      3.11 o 
 -13   2  11       18.39       13.28      3.23 o 
 -12   2  11       46.79       35.72      4.33 o 
 -11   2  11       39.76       39.51      4.26 o 
 -10   2  11        4.15        1.89      2.22 o 
  -9   2  11       29.81       32.38      2.69 o 
  -8   2  11       23.53       24.38     10.18 o 
  -7   2  11      123.09      122.72      4.01 o 
  -6   2  11       65.42       66.09      3.28 o 
  -5   2  11        1.37       -0.48      1.67 o 
  -4   2  11       82.29       79.14      3.13 o 
  -3   2  11      102.12       95.98      3.62 o 
  -2   2  11        6.57        4.40      2.33 o 
  -1   2  11       40.40       38.59      2.99 o 
   0   2  11       60.64       54.66      2.90 o 
   1   2  11        5.08        5.84      2.08 o 
   2   2  11       83.28       97.51      3.93 o 
   3   2  11       59.77       47.98      3.20 o 
   4   2  11       15.79       16.22      2.70 o 
   5   2  11       36.39       27.74      3.07 o 
   6   2  11       54.98       63.44      3.93 o 
   7   2  11       15.85       15.93      3.70 o 
   8   2  11       18.30       16.34      3.70 o 
   9   2  11        0.94       -3.14      3.14 o 
  10   2  11        1.38       -1.10      3.62 o 
  11   2  11        2.53       -0.41      4.02 o 
  12   2  11        1.45       -2.08      4.10 o 
  13   2  11        0.80       -6.19      6.19 o 
 -19   3  11        2.15        0.92      4.84 o 
 -18   3  11        0.07        7.10      5.53 o 
 -17   3  11        3.45        0.90      3.65 o 
 -16   3  11        0.17        6.85      3.68 o 
 -15   3  11        0.02       -2.10      3.19 o 
 -14   3  11        1.51        2.80      3.17 o 
 -13   3  11       10.40       -0.37      3.14 o 
 -12   3  11       27.62       34.69      3.99 o 
 -11   3  11      167.48      170.39      5.95 o 
 -10   3  11       48.07       53.88      3.70 o 
  -9   3  11        4.02        5.78      2.33 o 
  -8   3  11       53.38       63.43      6.81 o 
  -7   3  11       15.83       13.78      2.52 o 
  -6   3  11       48.60       45.83      3.13 o 
  -5   3  11       82.26       84.74      3.32 o 
  -4   3  11       94.81       95.19      3.95 o 
  -3   3  11       78.68       79.09      3.49 o 
  -2   3  11       51.71       48.27      2.97 o 
  -1   3  11      119.95      115.48      5.78 o 
   0   3  11      169.81      156.34      6.11 o 
   1   3  11      160.13      134.60      4.52 o 
   2   3  11        3.37        1.05      2.01 o 
   3   3  11       16.55       16.16      2.65 o 
   4   3  11        1.88        1.76      2.35 o 
   5   3  11       70.96       71.85      4.07 o 
   6   3  11        0.08        1.05      2.52 o 
   7   3  11        5.58        4.77      3.11 o 
   8   3  11       50.74       53.24      7.60 o 
   9   3  11       11.20       10.22      5.11 o 
  10   3  11       21.60       22.95      5.05 o 
  11   3  11      132.08      178.13      8.41 o 
  12   3  11       13.55       11.83      4.61 o 
 -19   4  11        6.98       14.13      4.72 o 
 -18   4  11        9.47       18.71      4.59 o 
 -17   4  11        4.27        4.93      5.05 o 
 -16   4  11        6.88       12.61      3.79 o 
 -15   4  11       15.61       15.22      4.77 o 
 -14   4  11        4.54        2.51      3.19 o 
 -13   4  11       10.75        6.27      4.54 o 
 -12   4  11      207.52      245.13      7.98 o 
 -11   4  11        1.96        2.03      2.87 o 
 -10   4  11      495.57      512.54     11.15 o 
  -9   4  11       19.45       13.52      4.43 o 
  -8   4  11       11.61        6.12      2.40 o 
  -7   4  11       40.07       35.45      4.96 o 
  -6   4  11       68.21       72.50      3.44 o 
  -5   4  11        0.10       -2.62      2.62 o 
  -4   4  11        5.21        7.10      2.87 o 
  -3   4  11       48.35       45.28      3.14 o 
  -2   4  11       46.97       45.62      3.14 o 
  -1   4  11       25.20       24.15      2.77 o 
   0   4  11       83.57       81.76      4.00 o 
   1   4  11      151.68      132.17      6.54 o 
   2   4  11        7.91        4.81      2.27 o 
   3   4  11       34.13       48.25      3.56 o 
   4   4  11       70.93       53.34      3.65 o 
   5   4  11        8.01        4.57      2.46 o 
   6   4  11        6.97        3.71      2.62 o 
   7   4  11        3.28       -2.82      2.99 o 
   8   4  11        8.67        6.53      3.41 o 
   9   4  11      114.81      128.23      9.24 o 
  10   4  11       52.81       58.27      5.70 o 
  11   4  11       92.93      104.80      6.96 o 
  12   4  11        7.91       10.45      4.59 o 
 -18   5  11        9.23       -0.13      4.22 o 
 -17   5  11        7.73        6.98      4.13 o 
 -16   5  11       11.40       13.67      4.25 o 
 -15   5  11        6.88        6.12      3.68 o 
 -14   5  11       39.03       35.54      4.58 o 
 -13   5  11       17.36       16.51      4.22 o 
 -12   5  11        0.17       -2.74      2.99 o 
 -11   5  11        1.39       -2.10      2.96 o 
 -10   5  11       17.48       14.12      3.36 o 
  -9   5  11       73.40       67.83      5.06 o 
  -8   5  11        0.09       -2.36      2.36 o 
  -7   5  11        5.83        1.79      3.40 o 
  -6   5  11       19.28       15.64      2.53 o 
  -5   5  11        1.84       -2.36      2.36 o 
  -4   5  11       26.65       26.43      3.31 o 
  -3   5  11      103.40       99.40      5.67 o 
  -2   5  11        0.86        1.18      2.15 o 
  -1   5  11       27.90       30.62      3.02 o 
   0   5  11       21.02       23.05      3.10 o 
   1   5  11        0.47        2.19      2.48 o 
   2   5  11       15.56       15.23      3.64 o 
   3   5  11       27.75       33.00      3.25 o 
   4   5  11        0.00        3.91      2.41 o 
   5   5  11        8.61        6.77      2.67 o 
   6   5  11        0.15       -1.62      2.40 o 
   7   5  11       95.99      102.21      5.87 o 
   8   5  11        0.23        2.42      3.45 o 
   9   5  11        0.34        2.78      4.31 o 
  10   5  11        8.97       13.87      4.53 o 
  11   5  11        1.42        2.76      4.32 o 
  12   5  11        6.92        9.41      6.44 o 
 -18   6  11        5.66        6.03      5.81 o 
 -17   6  11        0.70        2.06      4.16 o 
 -16   6  11        2.83        4.78      3.96 o 
 -15   6  11       40.16       39.73      5.86 o 
 -14   6  11        4.44        7.71      4.06 o 
 -13   6  11       17.01       10.45      3.82 o 
 -12   6  11       36.87       45.81      4.93 o 
 -11   6  11        6.46        2.51      3.41 o 
 -10   6  11       48.45       51.53      4.55 o 
  -9   6  11        0.37       -2.64      2.64 o 
  -8   6  11        7.50       11.71      3.15 o 
  -7   6  11       14.78       14.03      3.27 o 
  -6   6  11      174.74      198.91      8.90 o 
  -5   6  11       98.92      107.33      5.63 o 
  -4   6  11       19.22       21.98      3.65 o 
  -3   6  11       35.12       38.14      3.99 o 
  -2   6  11        1.43       -0.71      2.99 o 
  -1   6  11        9.67       11.13      2.82 o 
   0   6  11        9.70        6.35      2.74 o 
   1   6  11        9.30       12.77      2.97 o 
   2   6  11       39.81       38.83      5.68 o 
   3   6  11        6.49       11.89      3.18 o 
   4   6  11       33.34       41.97      3.78 o 
   5   6  11       12.74       17.71      3.16 o 
   6   6  11       34.18       43.25      4.06 o 
   7   6  11        7.71        2.52      3.31 o 
   8   6  11        0.04        2.31      3.55 o 
   9   6  11       33.73       23.15      4.75 o 
  10   6  11        4.58        8.77      4.39 o 
  11   6  11        4.27       21.55      7.19 o 
 -17   7  11        2.62        3.24      4.54 o 
 -16   7  11        0.00       -5.35      5.35 o 
 -15   7  11        2.61       -2.69      3.85 o 
 -14   7  11        2.82        7.50      3.95 o 
 -13   7  11        7.91        8.22      3.93 o 
 -12   7  11        2.48       -2.28      6.66 o 
 -11   7  11       13.56       18.80      9.14 o 
 -10   7  11        3.07        6.53      3.44 o 
  -9   7  11        6.39        6.19      3.34 o 
  -8   7  11        9.83        4.19      3.88 o 
  -7   7  11       80.44       75.36      5.58 o 
  -6   7  11        8.24        6.35      3.14 o 
  -5   7  11      190.99      215.30      9.33 o 
  -4   7  11        1.31        4.27      3.28 o 
  -3   7  11        0.01        0.58      2.82 o 
  -2   7  11        3.32        0.32      3.57 o 
  -1   7  11       12.00       20.15      3.92 o 
   0   7  11       30.56       34.26      3.69 o 
   1   7  11       19.73       16.49      3.25 o 
   2   7  11        7.11        9.32      3.09 o 
   3   7  11       34.09       36.55      4.07 o 
   4   7  11       22.01       26.02      3.88 o 
   5   7  11        2.26        0.04      3.27 o 
   6   7  11       68.34       70.19      5.72 o 
   7   7  11        4.85        3.93      3.17 o 
   8   7  11        1.85       -0.29      3.81 o 
   9   7  11        4.61        2.32      4.07 o 
  10   7  11        6.12        3.47      4.28 o 
 -16   8  11        0.00       -1.22      4.93 o 
 -15   8  11        0.24       -1.15      4.15 o 
 -14   8  11        6.34        9.00      4.49 o 
 -13   8  11        0.02       -3.85      3.85 o 
 -12   8  11        0.64        1.62      4.34 o 
 -11   8  11        2.65        5.36      3.76 o 
 -10   8  11        0.01        3.54      3.44 o 
  -9   8  11        0.21       -4.41      4.41 o 
  -8   8  11        0.20       -1.64      3.35 o 
  -7   8  11       12.80       15.19      3.96 o 
  -6   8  11       25.61       21.22      3.80 o 
  -5   8  11        0.90        0.68      2.90 o 
  -4   8  11       40.83       28.30      4.31 o 
  -3   8  11        0.09        0.99      3.14 o 
  -2   8  11        6.07        1.36      3.37 o 
  -1   8  11       45.75       42.44      4.87 o 
   0   8  11        0.08       -3.29      3.29 o 
   1   8  11        0.85        0.67      3.35 o 
   2   8  11        7.55       11.67      3.33 o 
   3   8  11       13.37       13.03      3.45 o 
   4   8  11        0.72        0.64      3.05 o 
   5   8  11        0.64       -0.58      2.86 o 
   6   8  11        2.27        1.49      3.24 o 
   7   8  11        0.15       -3.08      3.08 o 
   8   8  11        0.10       -2.64      3.71 o 
   9   8  11        0.78        2.67      4.29 o 
 -15   9  11        0.03       -2.61      4.27 o 
 -14   9  11        4.00        2.74      4.42 o 
 -13   9  11        0.00       -0.83      4.28 o 
 -12   9  11       14.74       14.53      5.58 o 
 -11   9  11       28.83       34.40      5.29 o 
 -10   9  11        2.16        3.56      4.31 o 
  -9   9  11      125.31      117.93      7.22 o 
  -8   9  11        0.98        0.90      3.84 o 
  -7   9  11       21.64       16.40      4.25 o 
  -6   9  11       57.19       60.74      4.91 o 
  -5   9  11       83.29       90.90      5.54 o 
  -4   9  11       63.11       71.04      5.88 o 
  -3   9  11       21.98       32.43      5.02 o 
  -2   9  11        0.27       -3.14      3.14 o 
  -1   9  11        2.09       -0.65      3.79 o 
   0   9  11        7.55        1.96      3.64 o 
   1   9  11        5.99       10.48      4.18 o 
   2   9  11        0.00        0.47      3.76 o 
   3   9  11        1.31        5.69      4.65 o 
   4   9  11        3.27        3.73      3.54 o 
   5   9  11        7.39        3.98      3.99 o 
   6   9  11        2.85        6.48      3.45 o 
   7   9  11        1.84        3.51      3.39 o 
   8   9  11        0.13        5.09      5.96 o 
 -13  10  11        7.65        5.09      4.79 o 
 -12  10  11        2.37        6.38      7.55 o 
 -11  10  11        2.79        3.00      4.42 o 
 -10  10  11        5.42        7.56      4.58 o 
  -9  10  11       40.16       36.61      5.55 o 
  -8  10  11       32.51       49.99      8.64 o 
  -7  10  11       31.62       45.38      5.63 o 
  -6  10  11        4.88        1.00      3.56 o 
  -5  10  11        8.32        4.71      3.54 o 
  -4  10  11        0.77       -0.73      3.88 o 
  -3  10  11        4.00        5.74      4.08 o 
  -2  10  11        2.38        2.21      4.01 o 
  -1  10  11       25.99       42.41      6.60 o 
   0  10  11        6.20       11.77      4.30 o 
   1  10  11       21.11       17.51      4.73 o 
   2  10  11        2.44        1.74      4.08 o 
   3  10  11       17.87       12.29      5.46 o 
   4  10  11        0.74        3.49      4.35 o 
   5  10  11        3.99        2.02      4.51 o 
   6  10  11        2.45        4.87      4.01 o 
 -11  11  11       17.39       16.11      5.25 o 
 -10  11  11       17.60       26.18      5.65 o 
  -9  11  11        8.57        6.33      4.70 o 
  -8  11  11        2.89       -3.76      4.15 o 
  -7  11  11        1.90        0.34      3.62 o 
  -6  11  11       30.68       22.76      4.40 o 
  -5  11  11        0.19        1.32      4.07 o 
  -4  11  11        1.48       -3.03      3.91 o 
  -3  11  11       10.54       16.77      4.89 o 
  -2  11  11       39.23       32.55      5.52 o 
  -1  11  11        8.84       14.44      4.87 o 
   0  11  11       11.42       10.58      5.20 o 
   1  11  11        0.16        7.42      4.49 o 
   2  11  11        0.48        5.23      4.58 o 
   3  11  11        7.28        5.43      4.44 o 
   4  11  11       19.94       21.57      8.31 o 
   5  11  11        2.33       -2.27      7.55 o 
  -9  12  11       12.46       21.77      9.48 o 
  -8  12  11       20.49       22.83      6.87 o 
  -7  12  11        0.37       -1.72      3.89 o 
  -6  12  11        0.05       -2.69      3.74 o 
  -5  12  11       12.12        6.82      5.41 o 
  -4  12  11        3.54        9.35      4.95 o 
  -3  12  11        1.96        2.81      4.51 o 
  -2  12  11       17.67       23.19      5.50 o 
  -1  12  11        7.00        6.06      4.90 o 
   0  12  11       31.77       44.60      6.32 o 
   1  12  11        0.17        1.27      4.38 o 
   2  12  11       40.17       50.14      6.76 o 
 -19   0  12        1.97        0.00      6.67 o 
 -18   0  12       10.58       19.66      6.67 o 
 -17   0  12        0.59        3.51      5.62 o 
 -16   0  12       12.91       16.85      5.62 o 
 -15   0  12       14.42       16.50      5.62 o 
 -14   0  12       40.37       36.17      5.62 o 
 -13   0  12       83.19       99.37      7.02 o 
 -12   0  12      105.81       99.43      5.90 o 
 -11   0  12        7.88       -1.05      6.67 o 
 -10   0  12       40.19       31.25      9.48 o 
  -9   0  12        4.64       -5.62      5.97 o 
  -8   0  12       27.27       13.69      7.72 o 
  -7   0  12       40.36       42.84      9.48 o 
  -6   0  12       72.21       85.32     11.24 o 
  -5   0  12      211.81      211.38     15.45 o 
  -4   0  12      230.73      216.03      5.58 o 
  -3   0  12      188.97      193.23      5.72 o 
  -2   0  12       63.40       72.70      7.53 o 
  -1   0  12        6.14        7.33      3.49 o 
   0   0  12      118.75      114.64      8.81 o 
   1   0  12        2.97        0.43      2.57 o 
   2   0  12      134.05      142.17      7.36 o 
   3   0  12        0.75       -0.80      2.89 o 
   4   0  12       22.00       14.62      3.64 o 
   5   0  12        8.66        3.70      5.27 o 
   6   0  12        1.05       -3.68      3.84 o 
   7   0  12       46.74       47.73     15.45 o 
   8   0  12        0.76       -0.98      4.70 o 
   9   0  12        3.08       -2.46      5.62 o 
  10   0  12        4.93        1.84      5.97 o 
  11   0  12        7.61        2.46      5.96 o 
 -19   1  12       10.24        6.85      4.97 o 
 -18   1  12        1.46        4.92      4.22 o 
 -17   1  12        4.48        3.58      4.56 o 
 -16   1  12       15.02       16.84      7.02 o 
 -15   1  12       26.37       36.90      4.88 o 
 -14   1  12        6.54        5.90      3.99 o 
 -13   1  12        8.27       16.33      3.60 o 
 -12   1  12        0.03        2.86      3.49 o 
 -11   1  12        1.91       -0.70      7.02 o 
 -10   1  12       35.43       43.19      9.83 o 
  -9   1  12        2.51        8.08      4.47 o 
  -8   1  12      297.74      306.66     29.14 o 
  -7   1  12        1.91        5.86      4.59 o 
  -6   1  12       16.17       13.17      5.21 o 
  -5   1  12       34.38       31.59      3.56 o 
  -4   1  12       55.39       56.92      2.52 o 
  -3   1  12        4.93        4.14      1.58 o 
  -2   1  12       16.30       14.86      2.77 o 
  -1   1  12       36.89       39.48      2.46 o 
   0   1  12       18.93       15.36      2.13 o 
   1   1  12        0.08       -1.77      1.77 o 
   2   1  12        8.78       16.16      2.57 o 
   3   1  12      119.61      118.52      4.59 o 
   4   1  12        0.14       -1.04      2.32 o 
   5   1  12       21.63       28.73      3.80 o 
   6   1  12       12.77       13.20      3.31 o 
   7   1  12        7.59        8.41      3.46 o 
   8   1  12        5.83        3.40      3.55 o 
   9   1  12        4.24        2.51      3.78 o 
  10   1  12        9.08        5.78      4.02 o 
  11   1  12        0.11       -3.08      3.88 o 
 -18   2  12        0.17        3.34      4.74 o 
 -17   2  12        1.65        6.71      3.80 o 
 -16   2  12        0.31       -3.42      3.42 o 
 -15   2  12       20.76       17.48      3.64 o 
 -14   2  12        8.51       13.82      3.26 o 
 -13   2  12      139.43      148.52      5.89 o 
 -12   2  12       15.11       15.85      2.93 o 
 -11   2  12        3.73        7.45      2.36 o 
 -10   2  12       17.31       16.53     10.36 o 
  -9   2  12       75.10       84.97     11.94 o 
  -8   2  12        1.72       -5.62      5.62 o 
  -7   2  12        0.48        2.11      5.97 o 
  -6   2  12       34.39       37.32     10.01 o 
  -5   2  12        7.24       10.52      1.73 o 
  -4   2  12      108.48      112.13      6.01 o 
  -3   2  12       38.81       34.77      2.69 o 
  -2   2  12        1.15       -0.98      1.89 o 
  -1   2  12        0.96       -0.17      1.75 o 
   0   2  12        1.13       -2.03      2.03 o 
   1   2  12        0.04       -1.93      1.93 o 
   2   2  12       11.51        6.71      2.35 o 
   3   2  12        1.68        2.08      2.32 o 
   4   2  12        3.72       -0.39      2.26 o 
   5   2  12        0.71        1.77      2.63 o 
   6   2  12       51.87       48.73      4.43 o 
   7   2  12       43.72       46.95      4.64 o 
   8   2  12       18.77       28.75      4.41 o 
   9   2  12      141.91      165.18      7.71 o 
  10   2  12       14.87       16.03      4.56 o 
  11   2  12        1.64        4.15      6.44 o 
 -18   3  12       11.97       17.05      4.59 o 
 -17   3  12       14.66       18.26      4.27 o 
 -16   3  12        0.20        3.37      3.47 o 
 -15   3  12        1.97        2.34      3.28 o 
 -14   3  12       23.51       19.54      3.73 o 
 -13   3  12       36.63       41.41      4.97 o 
 -12   3  12       84.71       83.27      4.62 o 
 -11   3  12        1.61       -0.43      3.16 o 
 -10   3  12        0.08       -2.76      2.76 o 
  -9   3  12        5.95        4.74      2.23 o 
  -8   3  12        4.72        1.99      3.03 o 
  -7   3  12        7.87        8.89      3.45 o 
  -6   3  12        6.51        2.95      3.61 o 
  -5   3  12        1.51        0.18      1.73 o 
  -4   3  12        0.75        0.19      1.79 o 
  -3   3  12        4.87        2.63      1.96 o 
  -2   3  12       44.57       47.61      3.12 o 
  -1   3  12       65.67       65.89      3.65 o 
   0   3  12        4.08        2.94      2.07 o 
   1   3  12       20.44       23.48      2.78 o 
   2   3  12       96.66      105.11      4.37 o 
   3   3  12       39.61       47.80      3.49 o 
   4   3  12       29.90       31.21      3.72 o 
   5   3  12       19.06       23.85      3.28 o 
   6   3  12       12.89        7.10      3.41 o 
   7   3  12       53.60       55.68      4.99 o 
   8   3  12       28.89       49.62      5.19 o 
   9   3  12       93.37      105.28      6.71 o 
  10   3  12       21.56       17.25      4.91 o 
  11   3  12       12.41        7.47      6.58 o 
 -18   4  12        0.92       -0.05      4.14 o 
 -17   4  12        0.25       -3.82      3.82 o 
 -16   4  12        3.61       -1.68      3.56 o 
 -15   4  12        8.75        5.97      3.62 o 
 -14   4  12        4.44        6.06      3.52 o 
 -13   4  12        0.58        0.76      2.98 o 
 -12   4  12       49.55       49.85      5.30 o 
 -11   4  12       10.77       13.42      4.40 o 
 -10   4  12       14.44       21.56      3.21 o 
  -9   4  12        2.57        3.13      2.72 o 
  -8   4  12        8.38        8.50      3.82 o 
  -7   4  12        4.25       -0.12      2.35 o 
  -6   4  12        1.19        3.73      2.28 o 
  -5   4  12        6.22       10.16      2.72 o 
  -4   4  12       40.11       48.44      3.06 o 
  -3   4  12       16.13       23.10      3.19 o 
  -2   4  12        5.68        4.69      2.30 o 
  -1   4  12        1.93        2.12      2.30 o 
   0   4  12       44.39       40.59      3.50 o 
   1   4  12       10.99       11.82      2.56 o 
   2   4  12       12.52       20.85      2.89 o 
   3   4  12       64.68       49.66      3.68 o 
   4   4  12        4.69        2.75      3.08 o 
   5   4  12       52.19       52.44      4.05 o 
   6   4  12       31.93       38.23      5.76 o 
   7   4  12        4.60        2.51      3.37 o 
   8   4  12       32.90       41.36      5.00 o 
   9   4  12        8.91        2.72      4.25 o 
  10   4  12       38.20       49.51      5.79 o 
 -17   5  12        5.40        1.75      4.21 o 
 -16   5  12        1.03        0.13      3.94 o 
 -15   5  12        8.50       23.81      4.23 o 
 -14   5  12       32.60       24.83      4.37 o 
 -13   5  12        6.38        8.24      3.69 o 
 -12   5  12       22.96       21.80      3.80 o 
 -11   5  12        0.00       -2.02      2.93 o 
 -10   5  12        3.39        0.19      2.96 o 
  -9   5  12        7.84        6.21      4.44 o 
  -8   5  12       42.94       47.13      3.98 o 
  -7   5  12       11.63       12.87      2.59 o 
  -6   5  12        3.94        0.88      2.60 o 
  -5   5  12       11.53       12.24      2.98 o 
  -4   5  12        0.00       -1.18      2.78 o 
  -3   5  12       10.21       17.05      3.24 o 
  -2   5  12        3.33        3.44      2.50 o 
  -1   5  12        4.07        1.69      2.42 o 
   0   5  12        4.37        0.02      2.57 o 
   1   5  12       81.79       85.05      4.68 o 
   2   5  12       18.31       18.84      3.02 o 
   3   5  12      133.65      148.70      5.64 o 
   4   5  12       32.92       28.78      3.44 o 
   5   5  12        8.18        5.84      2.91 o 
   6   5  12        1.09       -0.92      3.27 o 
   7   5  12       86.37      117.99      6.52 o 
   8   5  12        0.69       -0.41      4.56 o 
   9   5  12       42.52       47.01      5.61 o 
  10   5  12       48.19       40.59     12.29 o 
 -16   6  12        1.65        0.53      4.31 o 
 -15   6  12       35.14       42.90      5.19 o 
 -14   6  12       20.01       21.94      4.38 o 
 -13   6  12        6.91        1.76      3.62 o 
 -12   6  12      103.51       94.98      7.16 o 
 -11   6  12        0.78        0.43      3.19 o 
 -10   6  12        7.01        7.78      3.27 o 
  -9   6  12       35.82       40.21      4.31 o 
  -8   6  12       20.18       18.86      3.54 o 
  -7   6  12       12.27       17.55      3.10 o 
  -6   6  12       29.21       33.80      5.57 o 
  -5   6  12       13.57       21.67      3.59 o 
  -4   6  12        3.14        4.53      3.20 o 
  -3   6  12        4.63        7.21      3.27 o 
  -2   6  12       57.47       45.95      3.78 o 
  -1   6  12       38.19       28.37      3.48 o 
   0   6  12        0.04       -0.74      2.60 o 
   1   6  12       15.37       17.16      3.27 o 
   2   6  12        3.47        1.14      2.92 o 
   3   6  12        2.24        2.29      2.62 o 
   4   6  12        0.99        4.07      2.85 o 
   5   6  12       18.84       21.87      3.59 o 
   6   6  12       55.60       47.07      5.06 o 
   7   6  12       31.57       26.65      4.72 o 
   8   6  12       11.93       13.41      4.46 o 
   9   6  12       47.45       51.07      8.40 o 
 -16   7  12        2.87        1.63      6.18 o 
 -15   7  12       15.40       25.71      8.63 o 
 -14   7  12        9.89        1.38      4.04 o 
 -13   7  12        6.91       11.93      4.37 o 
 -12   7  12        0.23       -1.55      3.55 o 
 -11   7  12        0.22       -1.36      3.48 o 
 -10   7  12        6.92        1.77      3.73 o 
  -9   7  12       17.35       16.26      3.82 o 
  -8   7  12       50.81       53.48      4.84 o 
  -7   7  12        7.65        2.82      2.89 o 
  -6   7  12        7.07       12.78      3.55 o 
  -5   7  12        0.08        3.61      3.16 o 
  -4   7  12        0.19        0.61      3.12 o 
  -3   7  12        3.27        2.11      3.81 o 
  -2   7  12        0.08        1.31      3.75 o 
  -1   7  12        0.01        5.22      3.40 o 
   0   7  12        0.07       -0.18      2.75 o 
   1   7  12       14.09       13.29      3.65 o 
   2   7  12       70.60       63.71      4.82 o 
   3   7  12       10.88       16.82      5.06 o 
   4   7  12       43.76       38.81      4.08 o 
   5   7  12       21.54       17.75      3.67 o 
   6   7  12        8.40        2.65      3.36 o 
   7   7  12       14.05       14.87      4.37 o 
   8   7  12        4.28        2.08      5.99 o 
 -15   8  12       34.57       20.01      9.13 o 
 -14   8  12        5.44        9.88      4.81 o 
 -13   8  12        9.52       18.07      4.82 o 
 -12   8  12       22.31       17.66      4.66 o 
 -11   8  12       10.46       13.46      4.34 o 
 -10   8  12        2.85        1.90      3.80 o 
  -9   8  12        8.42       10.15      4.19 o 
  -8   8  12        6.94       10.12      3.97 o 
  -7   8  12       13.56       15.54      3.63 o 
  -6   8  12        2.11        1.91      3.46 o 
  -5   8  12        2.20        2.10      4.05 o 
  -4   8  12       15.55       12.49      4.10 o 
  -3   8  12        5.45        6.69      5.47 o 
  -2   8  12        0.01       -3.29      3.29 o 
  -1   8  12       31.04       37.66      4.98 o 
   0   8  12       48.01       46.55      5.47 o 
   1   8  12        2.66       -0.51      3.81 o 
   2   8  12        0.51       -0.95      3.05 o 
   3   8  12        0.21       -1.67      3.30 o 
   4   8  12        8.87        6.66      3.34 o 
   5   8  12        4.41        3.02      3.41 o 
   6   8  12        0.08       -3.23      3.23 o 
   7   8  12       39.67       49.27      8.04 o 
 -13   9  12        6.40        8.22      4.76 o 
 -12   9  12        8.78        9.64      4.84 o 
 -11   9  12       20.37       13.67      4.80 o 
 -10   9  12       88.87      107.32      7.28 o 
  -9   9  12       14.95       25.13      5.34 o 
  -8   9  12       34.21       32.75      5.12 o 
  -7   9  12        8.49       11.88      3.91 o 
  -6   9  12        1.84        5.52      4.82 o 
  -5   9  12        0.21        4.17      3.73 o 
  -4   9  12       38.60       59.24      9.16 o 
  -3   9  12        0.22       -1.40      3.65 o 
  -2   9  12        0.19       -3.33      4.76 o 
  -1   9  12        0.39       -3.51      3.51 o 
   0   9  12        3.95        2.75      4.45 o 
   1   9  12        6.06        5.60      4.30 o 
   2   9  12        5.90        9.26      4.51 o 
   3   9  12       42.38       43.92      5.85 o 
   4   9  12       21.23       20.60      4.34 o 
   5   9  12        1.14        3.03      3.57 o 
   6   9  12        0.00       -4.14      4.37 o 
 -11  10  12       19.26       29.83      5.53 o 
 -10  10  12        7.75        2.67      8.14 o 
  -9  10  12       22.09       20.17      5.22 o 
  -8  10  12       17.80       22.57      4.49 o 
  -7  10  12       10.93       15.17      4.24 o 
  -6  10  12        2.09        2.01      4.07 o 
  -5  10  12        5.74        1.28      5.24 o 
  -4  10  12        0.80        1.38      3.87 o 
  -3  10  12        3.69       -3.82      3.82 o 
  -2  10  12       13.50       16.41      4.81 o 
  -1  10  12        8.07        7.20      4.32 o 
   0  10  12        4.45        1.80      4.17 o 
   1  10  12       12.45       16.64      4.85 o 
   2  10  12        4.85        5.06      5.83 o 
   3  10  12        1.65        4.31      4.69 o 
   4  10  12        1.15        0.39      4.37 o 
  -8  11  12        0.29       -0.49      3.80 o 
  -7  11  12        0.00       -1.88      3.83 o 
  -6  11  12        0.12       -0.13      4.52 o 
  -5  11  12       27.09       34.73      5.63 o 
  -4  11  12        2.32       -1.79      4.18 o 
  -3  11  12        1.76        5.07      4.43 o 
  -2  11  12        0.40       -1.70      4.28 o 
  -1  11  12        8.07        2.46      5.96 o 
   0  11  12        0.16        7.93      4.93 o 
   1  11  12        0.50        2.66      4.61 o 
 -14   1  13       17.83       29.49     10.53 o 
 -13   1  13       51.37       80.76     13.34 o 
 -12   1  13        0.26        5.27      8.43 o 
 -11   1  13        9.76       18.61      8.78 o 
 -10   1  13       10.76        5.97      7.02 o 
  -9   1  13        0.03       -5.62      6.67 o 
  -8   1  13        0.04        4.21      7.02 o 
  -7   1  13       14.32       14.57      5.79 o 
  -6   1  13       79.08       74.10      8.95 o 
  -5   1  13        1.35        1.20      2.53 o 
  -4   1  13        3.90        4.84      1.52 o 
  -3   1  13       22.73       29.81      2.11 o 
  -2   1  13        0.58       -0.52      1.75 o 
  -1   1  13       35.55       43.11      3.40 o 
   0   1  13        0.06        0.27      2.05 o 
   1   1  13       76.28       87.35      4.10 o 
   2   1  13        6.59       10.51      2.65 o 
   3   1  13        0.13        0.64      2.50 o 
   4   1  13        0.91        2.19      2.96 o 
   5   1  13       57.96       66.62      4.86 o 
   6   1  13        7.03        5.70      3.87 o 
   7   1  13        5.62       11.10      4.12 o 
   8   1  13       46.05       51.24      5.88 o 
   9   1  13        0.34        8.27      5.94 o 
 -16   2  13        0.81        9.83      9.48 o 
 -15   2  13        2.71        3.51      8.43 o 
 -14   2  13        2.62       23.88      9.83 o 
 -13   2  13       39.36       49.51     11.94 o 
 -12   2  13        4.20        9.13      8.78 o 
 -11   2  13       14.90       23.53      9.48 o 
 -10   2  13        6.30        6.67      7.72 o 
  -9   2  13        2.69       -6.67      6.67 o 
  -8   2  13       10.81       12.64      7.37 o 
  -7   2  13       51.36       35.46      9.83 o 
  -6   2  13       20.22       16.92      2.92 o 
  -5   2  13        2.78        2.14      1.69 o 
  -4   2  13        4.61        3.11      1.91 o 
  -3   2  13        5.91        7.24      1.88 o 
  -2   2  13        0.78       -1.80      1.80 o 
  -1   2  13       50.37       58.66      3.24 o 
   0   2  13        0.41       -0.72      2.11 o 
   1   2  13        0.80        0.83      2.28 o 
   2   2  13        0.19        0.04      2.49 o 
   3   2  13       29.36       20.73      3.11 o 
   4   2  13        1.51       -0.34      2.60 o 
   5   2  13        6.47        4.01      3.30 o 
   6   2  13        1.21       -3.24      3.24 o 
   7   2  13       35.03       47.03      5.37 o 
   8   2  13       57.38       69.31      6.54 o 
   9   2  13       78.78       82.03      9.31 o 
 -17   3  13        6.19       19.31     10.53 o 
 -16   3  13        1.90       10.18      9.83 o 
 -15   3  13        0.01       -1.40      8.08 o 
 -14   3  13       10.93        7.72      9.48 o 
 -13   3  13        0.73        1.76      8.78 o 
 -12   3  13       18.53       16.15      9.13 o 
 -11   3  13        7.46        8.08      8.08 o 
 -10   3  13        5.35       15.80      8.78 o 
  -9   3  13        8.45       -4.56      7.02 o 
  -8   3  13       13.63       17.91      8.78 o 
  -7   3  13        5.37       -3.51      5.97 o 
  -6   3  13        0.00        0.31      2.22 o 
  -5   3  13       71.09       83.04      4.61 o 
  -4   3  13        0.11       -0.77      1.89 o 
  -3   3  13        0.00        3.15      2.14 o 
  -2   3  13        2.35        1.15      2.18 o 
  -1   3  13       26.83       24.18      3.02 o 
   0   3  13       86.16      100.74      4.19 o 
   1   3  13       74.82       68.01      4.87 o 
   2   3  13        5.03        2.85      2.56 o 
   3   3  13       44.72       47.85      3.76 o 
   4   3  13        0.21       -2.34      2.60 o 
   5   3  13        0.08        4.18      3.24 o 
   6   3  13       66.09       65.98      5.26 o 
   7   3  13       28.29       42.09      4.99 o 
   8   3  13       11.14        3.75      4.15 o 
   9   3  13        9.33        1.05      6.21 o 
 -16   4  13        0.65        4.24      4.07 o 
 -15   4  13        5.50       -1.45      5.27 o 
 -14   4  13        3.54        3.30      7.20 o 
 -13   4  13       10.41        9.83      9.48 o 
 -12   4  13        0.07       -8.08      8.43 o 
 -11   4  13       45.60       48.10     11.94 o 
 -10   4  13       27.14       19.66      9.13 o 
  -9   4  13       21.83       19.71      3.31 o 
  -8   4  13       14.60       18.21      2.96 o 
  -7   4  13        2.71        1.00      2.48 o 
  -6   4  13        5.37        6.56      2.77 o 
  -5   4  13       17.32       21.43      3.09 o 
  -4   4  13        9.52       10.16      2.40 o 
  -3   4  13        0.00        1.01      2.24 o 
  -2   4  13        4.31        6.37      2.79 o 
  -1   4  13       36.89       47.66      3.65 o 
   0   4  13        4.92       11.13      3.14 o 
   1   4  13       95.10      102.26      4.57 o 
   2   4  13        0.21       -2.40      2.40 o 
   3   4  13       37.65       39.70      3.71 o 
   4   4  13        6.60        5.83      3.43 o 
   5   4  13        4.27        1.49      3.32 o 
   6   4  13        2.79        0.49      3.95 o 
   7   4  13        6.51        8.39      4.00 o 
   8   4  13       21.07       35.33      7.19 o 
 -16   5  13        2.51        9.04      4.28 o 
 -15   5  13        3.05        3.59      4.45 o 
 -14   5  13        8.81       10.12      3.83 o 
 -13   5  13        0.36       -2.64      3.26 o 
 -12   5  13        5.20        4.04      3.32 o 
 -11   5  13        0.12        2.48      3.09 o 
 -10   5  13        0.53        0.43      2.96 o 
  -9   5  13        2.82        1.16      3.14 o 
  -8   5  13       14.87       20.17      3.34 o 
  -7   5  13       10.46        7.79      2.96 o 
  -6   5  13        4.79       -1.67      2.78 o 
  -5   5  13        3.51        5.96      3.07 o 
  -4   5  13        0.22        2.01      2.93 o 
  -3   5  13       25.47       27.07      3.28 o 
  -2   5  13       11.20       10.24      2.89 o 
  -1   5  13       37.97       46.33      3.90 o 
   0   5  13        0.73        2.37      3.75 o 
   1   5  13        8.93       10.86      2.87 o 
   2   5  13        2.69        0.27      2.63 o 
   3   5  13        0.56       -2.67      2.67 o 
   4   5  13        6.94        9.27      3.16 o 
   5   5  13        4.08        2.44      3.44 o 
   6   5  13        2.84        7.60      3.85 o 
   7   5  13       72.91       68.36      7.35 o 
   8   5  13        7.89        5.89      6.30 o 
 -15   6  13        0.00        0.72      4.09 o 
 -14   6  13        0.21       -0.63      3.85 o 
 -13   6  13        9.64        6.66      4.03 o 
 -12   6  13        5.92       10.96      3.86 o 
 -11   6  13        2.94        9.84      3.66 o 
 -10   6  13        0.00       -0.46      3.83 o 
  -9   6  13        8.36        2.70      3.36 o 
  -8   6  13       12.23       10.28      3.50 o 
  -7   6  13        3.41       -1.48      3.03 o 
  -6   6  13        1.17        1.68      4.82 o 
  -5   6  13        1.47        0.32      3.12 o 
  -4   6  13        0.06       -0.31      3.16 o 
  -3   6  13       24.74       23.05      4.03 o 
  -2   6  13       17.66       10.56      3.14 o 
  -1   6  13       53.53       56.82      4.31 o 
   0   6  13        5.27        2.27      3.01 o 
   1   6  13       62.34       68.98      4.92 o 
   2   6  13       27.58       32.59      5.15 o 
   3   6  13       26.56       35.51      4.85 o 
   4   6  13       33.64       35.56      4.02 o 
   5   6  13        8.38        5.48      3.64 o 
   6   6  13        8.96        1.94      3.79 o 
   7   6  13       37.72       33.52      8.78 o 
 -14   7  13        3.29        3.53      4.44 o 
 -13   7  13        3.25       -2.57      4.10 o 
 -12   7  13       15.64       11.61      4.42 o 
 -11   7  13        7.58        6.85      4.93 o 
 -10   7  13        8.11        6.62      5.72 o 
  -9   7  13        1.39        7.96      3.08 o 
  -8   7  13        0.02        4.88      3.07 o 
  -7   7  13        2.88       -0.13      3.26 o 
  -6   7  13        9.52        3.37      5.49 o 
  -5   7  13       13.74       10.16      3.81 o 
  -4   7  13        9.91        8.26      3.73 o 
  -3   7  13        6.84       10.50      3.78 o 
  -2   7  13        2.07       -1.37      3.44 o 
  -1   7  13        6.62        4.67      3.91 o 
   0   7  13        5.05        7.91      3.43 o 
   1   7  13       29.85       38.05      4.26 o 
   2   7  13        3.92        3.85      3.46 o 
   3   7  13        2.69        3.06      3.20 o 
   4   7  13       69.54       84.37      5.32 o 
   5   7  13       38.63       41.08      5.05 o 
   6   7  13       27.44       27.27      7.32 o 
 -12   8  13       35.30       44.44      9.48 o 
 -11   8  13        8.11        4.67      4.45 o 
 -10   8  13        0.14        1.40      3.95 o 
  -9   8  13       17.05       19.74      4.51 o 
  -8   8  13        8.53        9.69      3.56 o 
  -7   8  13       18.49       23.46      4.55 o 
  -6   8  13        7.96        8.18      3.90 o 
  -5   8  13        0.03       -0.99      3.49 o 
  -4   8  13        0.09       -3.48      3.48 o 
  -3   8  13       13.95       19.51      4.52 o 
  -2   8  13        5.22        4.43      3.89 o 
  -1   8  13        1.12       -3.58      3.58 o 
   0   8  13        1.12        3.69      4.15 o 
   1   8  13        0.26       -3.13      3.90 o 
   2   8  13        1.60        1.00      3.54 o 
   3   8  13        1.90        4.12      3.38 o 
   4   8  13        6.11       12.66      6.05 o 
 -11   9  13       11.41       10.88      7.72 o 
 -10   9  13        0.65       -2.08      5.46 o 
  -9   9  13        1.38        4.02      3.85 o 
  -8   9  13        0.07       -3.34      3.34 o 
  -7   9  13        0.20        1.37      4.07 o 
  -6   9  13        0.70        4.82      4.13 o 
  -5   9  13        0.18       -2.28      4.03 o 
  -4   9  13       10.82       10.21      4.52 o 
  -3   9  13        0.75        1.90      4.14 o 
  -2   9  13       10.37       13.52      4.76 o 
  -1   9  13        1.63        1.13      4.32 o 
   0   9  13        0.83       -4.01      4.01 o 
   1   9  13        4.79        4.07      4.56 o 
   2   9  13        2.37        2.20      4.44 o 
  -8  10  13        0.79       -7.02      7.02 o 
  -7  10  13        0.36       -1.79      4.30 o 
  -6  10  13       28.42       34.12      5.68 o 
  -5  10  13        4.82        2.46      4.39 o 
  -4  10  13        6.06        3.53      4.49 o 
  -3  10  13        4.24        8.45      4.56 o 
  -2  10  13        1.77       -0.43      4.48 o 
  -1  10  13        0.37        5.58      4.38 o 
 -10   0  14       31.21       42.84     10.88 o 
  -9   0  14        5.78       23.17      9.48 o 
  -8   0  14        0.04       -0.70      5.97 o 
  -7   0  14        0.56       -1.40      6.32 o 
  -6   0  14       22.22        6.67      7.37 o 
  -5   0  14       21.78       28.98      3.77 o 
  -4   0  14        4.79        6.93      6.14 o 
  -3   0  14        0.82       -0.57      2.48 o 
  -2   0  14       62.28       70.60      5.55 o 
  -1   0  14       84.56      101.45      5.54 o 
   0   0  14      109.52      119.32      6.12 o 
   1   0  14       30.88       47.69      4.77 o 
   2   0  14        1.98        5.62      4.34 o 
   3   0  14       21.92       29.26      9.30 o 
   4   0  14        1.17        1.76      4.84 o 
   5   0  14       83.42      104.71      8.56 o 
   6   0  14      183.90      267.57     13.28 o 
   7   0  14       12.31       18.26      9.83 o 
 -13   1  14        6.46       17.91      9.83 o 
 -12   1  14        4.68       16.15      9.13 o 
 -11   1  14        4.47        7.02      8.43 o 
 -10   1  14        8.39       12.99      8.78 o 
  -9   1  14       36.48       53.02     11.59 o 
  -8   1  14        6.26        5.27      7.37 o 
  -7   1  14        0.44        5.97      6.67 o 
  -6   1  14        7.13        4.92      7.37 o 
  -5   1  14        4.46        0.99      2.12 o 
  -4   1  14       43.22       43.34      3.38 o 
  -3   1  14        0.74       -0.33      1.89 o 
  -2   1  14        1.98        0.09      2.00 o 
  -1   1  14        0.20       -0.51      2.23 o 
   0   1  14       10.12        9.14      2.74 o 
   1   1  14        0.50        3.36      2.64 o 
   2   1  14       76.43      111.58      5.02 o 
   3   1  14        9.77        7.59      3.42 o 
   4   1  14        3.16        2.92      3.37 o 
   5   1  14       21.66       25.91      4.74 o 
   6   1  14       69.65       76.97      5.88 o 
   7   1  14       66.82       77.07     12.82 o 
 -15   2  14        5.00        6.67      9.48 o 
 -14   2  14       11.60       11.59      9.83 o 
 -13   2  14        0.17       15.45      9.83 o 
 -12   2  14        1.83        9.83      8.78 o 
 -11   2  14        2.48       -3.86      8.08 o 
 -10   2  14        2.23       -1.05      7.72 o 
  -9   2  14        6.52        2.81      7.72 o 
  -8   2  14        9.79       12.99      8.43 o 
  -7   2  14        1.12        2.11      7.37 o 
  -6   2  14        9.54        7.19      3.69 o 
  -5   2  14        0.03        2.46      5.09 o 
  -4   2  14        0.00       -0.26      3.42 o 
  -3   2  14        0.01       -1.92      1.92 o 
  -2   2  14        0.82       -0.27      2.08 o 
  -1   2  14       85.04       98.31      8.71 o 
   0   2  14       27.93       28.15      3.13 o 
   1   2  14       43.91       42.24      3.56 o 
   2   2  14       12.26       15.29      3.14 o 
   3   2  14        6.36        4.73      3.02 o 
   4   2  14        6.61        8.51      3.55 o 
   5   2  14        0.49       -1.80      3.57 o 
   6   2  14        7.66        4.39      4.12 o 
   7   2  14        0.11        0.23      5.83 o 
 -15   3  14        0.68       11.94     10.53 o 
 -14   3  14        4.92        8.08     10.18 o 
 -13   3  14        3.14        7.72      8.78 o 
 -12   3  14        0.45       -4.21      8.78 o 
 -11   3  14        1.03       -3.51      7.37 o 
 -10   3  14        5.80        2.46      7.37 o 
  -9   3  14        0.18        2.11      7.02 o 
  -8   3  14        0.57       -4.21      7.37 o 
  -7   3  14        1.73       -4.92      6.67 o 
  -6   3  14        2.31       -1.40      7.37 o 
  -5   3  14        1.78        4.37      3.42 o 
  -4   3  14        8.01        9.68      2.45 o 
  -3   3  14        0.70       -2.13      2.46 o 
  -2   3  14        0.85        1.56      2.27 o 
  -1   3  14        3.94        1.05      2.41 o 
   0   3  14        5.45        1.69      2.57 o 
   1   3  14       16.96       20.58      3.11 o 
   2   3  14        1.73       -0.40      2.72 o 
   3   3  14       49.19       60.02      4.77 o 
   4   3  14        1.22       -2.72      3.19 o 
   5   3  14       16.21        5.21      3.90 o 
   6   3  14        8.59        4.04      5.47 o 
 -14   4  14        0.12       11.24      9.83 o 
 -13   4  14        0.01        1.40      9.13 o 
 -12   4  14        4.02       -2.11      9.48 o 
 -11   4  14        0.01       -6.32      6.32 o 
 -10   4  14        6.76        1.40      8.43 o 
  -9   4  14        4.81       17.21      9.13 o 
  -8   4  14        3.77        5.27      7.37 o 
  -7   4  14        0.00       -1.76      7.72 o 
  -6   4  14        2.60        2.81      7.02 o 
  -5   4  14       15.57       12.52      3.34 o 
  -4   4  14        2.09        0.61      2.45 o 
  -3   4  14        0.01        1.04      2.55 o 
  -2   4  14       47.01       43.75      3.78 o 
  -1   4  14       22.05       26.82      3.15 o 
   0   4  14        0.14       -2.43      2.43 o 
   1   4  14        7.11        8.45      2.92 o 
   2   4  14       11.24        8.90      3.43 o 
   3   4  14        0.13       -2.81      2.81 o 
   4   4  14       13.02       18.51      4.10 o 
   5   4  14        1.39        0.85      3.76 o 
   6   4  14       14.67       18.86      6.33 o 
 -13   5  14        2.86       11.94     10.88 o 
 -12   5  14        0.04        8.08      8.78 o 
 -11   5  14        0.83       -7.72      7.72 o 
 -10   5  14        8.90        7.37      8.78 o 
  -9   5  14        0.94        1.76      7.72 o 
  -8   5  14        2.27       -1.40      7.02 o 
  -7   5  14       53.52       81.46     14.04 o 
  -6   5  14        0.54        1.33      3.79 o 
  -5   5  14        4.67        4.07      3.34 o 
  -4   5  14       35.37       29.71      4.05 o 
  -3   5  14       45.47       53.89      4.09 o 
  -2   5  14        1.27       -2.76      2.76 o 
  -1   5  14       19.71       20.92      4.26 o 
   0   5  14       25.77       33.35      4.56 o 
   1   5  14        6.45        6.87      3.00 o 
   2   5  14       10.22       12.00      3.25 o 
   3   5  14        3.08        8.11      3.30 o 
   4   5  14        6.39       10.54      5.78 o 
   5   5  14        1.73        9.41      9.30 o 
 -12   6  14        0.14       -4.92      8.08 o 
 -11   6  14       22.34       17.56     10.53 o 
 -10   6  14        7.38        9.48      8.78 o 
  -9   6  14        1.20       -7.72      7.72 o 
  -8   6  14        6.09        8.78      5.00 o 
  -7   6  14        2.77        0.51      3.37 o 
  -6   6  14        6.35        6.43      3.78 o 
  -5   6  14       14.86       17.03      3.95 o 
  -4   6  14        2.06        9.51      3.93 o 
  -3   6  14       72.64       91.45      9.14 o 
  -2   6  14        5.44        6.39      3.19 o 
  -1   6  14       19.20       22.86      3.78 o 
   0   6  14        1.42        3.48      3.29 o 
   1   6  14        0.94        5.02      3.14 o 
   2   6  14        8.83       13.94      3.52 o 
   3   6  14        4.31       -0.21      3.22 o 
   4   6  14        1.16        7.17      5.58 o 
 -11   7  14        0.77       -1.08      5.39 o 
 -10   7  14        0.24       -0.49      3.23 o 
  -9   7  14        2.44       -1.85      3.55 o 
  -8   7  14        0.06        5.52      3.76 o 
  -7   7  14        4.14        4.70      3.78 o 
  -6   7  14        0.08       -4.46      4.46 o 
  -5   7  14        3.94        0.17      3.73 o 
  -4   7  14        3.79        3.23      3.60 o 
  -3   7  14        7.11        9.83      4.21 o 
  -2   7  14        6.84        5.04      3.99 o 
  -1   7  14        3.15        5.21      4.04 o 
   0   7  14        1.95        7.58      3.64 o 
   1   7  14        4.65        9.81      3.35 o 
   2   7  14        8.79        9.28      3.55 o 
  -9   8  14        6.67        8.20      4.48 o 
  -8   8  14        5.31        4.23      4.35 o 
  -7   8  14        0.88        2.65      4.31 o 
  -6   8  14        1.89        2.36      4.10 o 
  -5   8  14       21.58       31.37      6.07 o 
  -4   8  14        1.94       -3.55      3.90 o 
  -3   8  14        5.35        0.85      4.15 o 
  -2   8  14        3.83       -1.77      4.24 o 
  -1   8  14        8.38        4.04      4.39 o 
   0   8  14        0.31        3.47      5.06 o 
 -12   1  15       11.17       24.93     10.88 o 
 -11   1  15        2.66        5.97      8.78 o 
 -10   1  15        5.02        5.97      7.37 o 
  -9   1  15       11.54       22.47      9.48 o 
  -8   1  15        6.69        2.11      8.08 o 
  -7   1  15        4.18        2.46      8.08 o 
  -6   1  15        0.09       -1.40      7.37 o 
  -5   1  15        0.53        7.02      8.08 o 
  -4   1  15        0.86       -1.66      2.55 o 
  -3   1  15       41.85       50.20      4.33 o 
  -2   1  15       52.59       54.82      6.78 o 
  -1   1  15        6.70       10.96      2.88 o 
   0   1  15       29.45       41.70      3.73 o 
   1   1  15       12.72       15.08      3.38 o 
   2   1  15       14.25       19.07      3.82 o 
   3   1  15       46.49       58.86      5.04 o 
   4   1  15       32.73       41.04      5.61 o 
 -13   2  15        8.41        8.43      9.83 o 
 -12   2  15        9.75       18.26     10.18 o 
 -11   2  15        0.07        1.40      8.43 o 
 -10   2  15       25.67       20.37     10.18 o 
  -9   2  15        0.53        6.32      8.08 o 
  -8   2  15       10.13        2.11      8.43 o 
  -7   2  15        0.06        4.56      8.08 o 
  -6   2  15        0.06        3.16      8.08 o 
  -5   2  15        6.37       15.64      4.08 o 
  -4   2  15       32.97       44.30      5.15 o 
  -3   2  15       17.48       17.67      3.52 o 
  -2   2  15        4.95        6.61      2.96 o 
  -1   2  15       27.80       30.60      3.39 o 
   0   2  15        1.01        3.27      2.86 o 
   1   2  15       14.11       24.68      3.43 o 
   2   2  15       22.59       32.90      3.86 o 
   3   2  15        4.81        7.24      3.81 o 
 -12   3  15        2.62        8.08      9.48 o 
 -11   3  15        1.29       -1.05      7.72 o 
 -10   3  15        1.18        2.11      8.78 o 
  -9   3  15        6.06       24.23      9.83 o 
  -8   3  15        6.04       11.59      9.48 o 
  -7   3  15       16.48       11.94      9.48 o 
  -6   3  15        0.06       -6.32      6.32 o 
  -5   3  15        5.48       11.76      3.19 o 
  -4   3  15       19.89       21.67      3.70 o 
  -3   3  15       34.95       36.91      4.96 o 
  -2   3  15       28.04       34.03      3.24 o 
  -1   3  15       32.28       39.33      4.18 o 
   0   3  15        0.28        2.30      2.96 o 
   1   3  15       35.30       44.16      4.01 o 
   2   3  15       40.95       44.46      4.21 o 
   3   3  15        0.33       -1.78      3.57 o 
 -11   4  15        0.40       -7.02      8.08 o 
 -10   4  15        4.35       -2.11      8.78 o 
  -9   4  15       11.24       10.88      9.48 o 
  -8   4  15        0.31       -4.21      7.02 o 
  -7   4  15       23.78       16.85      9.83 o 
  -6   4  15        0.00       -5.62      7.02 o 
  -5   4  15       11.67        3.51      8.78 o 
  -4   4  15        0.83       -3.38      3.96 o 
  -3   4  15        0.27       -2.82      2.82 o 
  -2   4  15        2.73        3.89      2.70 o 
  -1   4  15       31.63       37.89      3.65 o 
   0   4  15        8.67        1.96      4.55 o 
   1   4  15       19.60       22.22      3.69 o 
   2   4  15        3.93        1.55      4.59 o 
 -10   5  15        0.92       10.88      9.13 o 
  -9   5  15        0.07       -7.02      7.02 o 
  -8   5  15        1.22       -7.72      7.72 o 
  -7   5  15        2.13       -7.02      7.02 o 
  -6   5  15        2.08        7.72      8.78 o 
  -5   5  15        1.98        7.72      8.08 o 
  -4   5  15        1.61       13.34      8.78 o 
  -3   5  15       23.22       21.02      4.00 o 
  -2   5  15        2.94        5.00      3.38 o 
  -1   5  15        8.92       11.74      3.28 o 
   0   5  15       14.69       22.07      3.64 o 
   1   5  15        0.58        3.65      3.26 o 
  -8   6  15        1.44       -7.72      8.08 o 
  -7   6  15        0.49        3.51      8.78 o 
  -6   6  15       22.45       12.99      9.83 o 
  -5   6  15        5.51        5.97      9.13 o 
  -4   6  15        0.81       -0.01      3.77 o 
  -3   6  15        3.62        5.56      4.24 o 
  -2   6  15        5.11        2.42      4.19 o 
  -1   6  15       29.37       42.77      4.24 o 
  -3   0  16        9.42       11.59      5.97 o 
  -2   0  16      174.49      243.33     14.40 o 
  -1   0  16        1.59       -3.51      6.32 o 
  -9   1  16        0.28        4.92      8.43 o 
  -8   1  16       15.20       23.88     10.53 o 
  -7   1  16       11.65        7.02      8.43 o 
  -6   1  16        3.57        2.11      8.43 o 
  -5   1  16       15.51       18.26      9.83 o 
  -4   1  16        0.00        2.81      8.08 o 
  -3   1  16       33.59       37.66      4.49 o 
  -2   1  16        3.48        1.89      4.85 o 
  -1   1  16       49.16       63.72      8.15 o 
  -8   2  16        0.60        2.81      9.48 o 
  -7   2  16        6.31        9.83      9.83 o 
  -6   2  16        0.93        9.48      9.83 o 
  -5   2  16        7.25       16.50      9.13 o 
  -4   2  16        6.82        7.37      8.78 o 
  -3   2  16        0.91        0.98      6.56 o 
  -2   2  16        5.77        7.64      3.81 o 
  -7   3  16        4.06        4.92      8.43 o 
  -6   3  16       11.70        9.48      9.83 o 
  -5   3  16        2.91        5.97      8.78 o 
  -4   3  16        1.54       -4.56      8.08 o 
  -3   3  16        9.38        6.89      3.89 o 
                                                 
